# Supplementary material for: Virulence Comparison of Salmonella enterica Subsp. enterica Isolates from Chicken and Whole Genome Analysis of the High Virulent Strain S. Enteritidis 211
Source: Microorganisms. 2021 Oct 28;9(11):2239. doi: 10.3390/microorganisms9112239 (PMC8619400; doi:10.3390/microorganisms9112239)
Supplement: Supplementary file 1 [file microorganisms-09-02239-s001.zip]

Archive with 6 entries (6 files):
- Figure S1 ans S2.pdf
- Supplementary material S1-GI1-31.xlsx
- Supplementary material S2-Prophage detail.txt
- Supplementary material S3- MST.xlsx
- Supplementary material S4-CRISPR-Cas system targets predicated by BLAST.xlsx
- Table S1-S6.pdf
