# Supplementary material for: Virulence Comparison of Salmonella enterica Subsp. enterica Isolates from Chicken and Whole Genome Analysis of the High Virulent Strain S. Enteritidis 211
Source: Microorganisms. 2021 Oct 28;9(11):2239. doi: 10.3390/microorganisms9112239 (PMC8619400; doi:10.3390/microorganisms9112239)
Supplement: Supplementary file 1 [file microorganisms-09-02239-s001.zip › Supplementary material S1-GI1-31.xlsx]

## Sheet: Islandviewer Results (4)
Island	Island start	Island end	Length	Gene name	Gene ID	Function	Note
GI1	26426	31664	5238	cytochrome-c peroxidase	chr_20	Cytochrome c biogenesis System I
	26426	31664	5238	heme ABC exporter, ATP-binding protein CcmA	chr_21
	26426	31664	5238	heme exporter protein B ccmB (cytochrome C-type biogenesis protein)	chr_22
	26426	31664	5238	heme ABC transporter permease ccmC	chr_23
	26426	31664	5238	heme exporter protein CcmD	chr_24
	26426	31664	5238	cytochrome c biogenesis protein CcmE	chr_25
	26426	31664	5238	c-type cytochrome biogenesis protein CcmF	chr_26
	26426	31664	5238	thiol:disulfide interchange protein ccmG	chr_27
	26426	31664	5238	cytochrome c biogenesis protein CcmH, partial	chr_28
	119702	120718	1016	LPS core heptosyltransferase RfaQ	chr_114	LPS core biosynthesis (part of bacterial outer membrane biogenesis)
	120715	121839	1124	LPS core biosynthesis protein RfaG	chr_115
	121943	122629	686	LPS core heptose(I) kinase RfaP	chr_116
GI2	122685	130290	7605	hypothetical protein (uncharacterized protein YibR)	chr_117
	122685	130290	7605	LPS 1,6-galactosyltransferase RfaB (glycosyl transferase)	chr_118
	122685	130290	7605	LPS 1,3-galactosyltransferase RfaI	chr_119
	122685	130290	7605	LPS 1,2-glucosyltransferase RfaJ	chr_120
	122685	130290	7605	LPS core heptose(II) kinase RfaY	chr_121
	122685	130290	7605	LPS core biosynthesis protein RfaZ, partial	chr_122
	122685	130290	7605	LPS 1,2-N-acetylglucosaminetransferase RfaK	chr_123
	122685	130290	7605	O-antigen ligase RfaL	chr_124
GI3	195582	216186	20604	glycine--tRNA ligase subunit alpha GlyQ	chr_182	Glycine--tRNA ligase
	195582	216186	20604	glycine--tRNA ligase subunit beta GlyS	chr_183
	195582	216186	20604	hypothetical protein (Putative transposase InsK for insertion sequence element IS150)	chr_184	IS transposase
	195582	216186	20604	N-acetyltransferase YafP	chr_185	Acetyltransferase
	195582	216186	20604	acetyltransferase	chr_186
	195582	216186	20604	N-acetyltransferase	chr_187
	195582	216186	20604	hypothetical protein	chr_188	/
	195582	216186	20604	cold shock protein CspA	chr_189	Stress response, transcription, transcription regulation
	195582	216186	20604	HTH-type transcriptional regulator YiaG	chr_190	Transcription, transcription regulation
	195582	216186	20604	DUF3053 domain-containing protein YiaF	chr_191	Multi-organism cellular process
	195582	216186	20604	bifunctional glyoxylate/hydroxypyruvate reductase B GhrB	chr_192	Reductase
	195582	216186	20604	outer membrane protein (Probable lipoprotein YiaD)	chr_193	Lipoprotein
	195582	216186	20604	molybdopterin guanine dinucleotide-containing S/N-oxide reductase (Biotin sulfoxide reductase BisC)	chr_194	Reductase
	195582	216186	20604		chr_195	/
	195582	216186	20604	DNA-3-methyladenine glycosylase I TAG	chr_196	DNA damage, DNA repair
	195582	216186	20604	hypothetical protein (Uncharacterized protein YhjY)	chr_197	increase biofilm formation
	195582	216186	20604	hypothetical protein SPAB_04524	chr_198	/
	195582	216186	20604	long polar fimbria protein A LpfA	chr_199	Long polar fimbriae
	195582	216186	20604	chaperone protein LpfB	chr_200
	195582	216186	20604	fimbrial outer membrane usher protein SthC or LpfC	chr_201
	195582	216186	20604	protein LpfD	chr_202
	195582	216186	20604	protein LpfE	chr_203
GI4	434943	450699	15756	sulfurtransferase TusB	chr_388	tRNA processing	Translation
	434943	450699	15756	30S ribosomal protein S12 (RpsL)	chr_389	Translation
	434943	450699	15756	30S ribosomal protein S7 (RpsG)	chr_390
	434943	450699	15756	elongation factor G EFG (FusA)	chr_391	Ribosome disassembly
	434943	450699	15756	elongation factor Tu, possible pseudogene	chr_392	Protein biosynthesis
	434943	450699	15756	bacterioferritin-associated ferredoxin BFD	chr_393	Electron transport, Transport
	434943	450699	15756	bacterioferritin BFR	chr_394	Iron-storage protein
	434943	450699	15756	leader peptidase HopD	chr_395	Peptidase
	434943	450699	15756	30S ribosomal protein S10 (RpsJ)	chr_396	Translation
	434943	450699	15756	50S ribosomal protein L3 (RplC)	chr_397
	434943	450699	15756	50S ribosomal protein L4 (RplD)	chr_398
	434943	450699	15756	50S ribosomal protein L23 (RplW)	chr_399	Translation, ribosomal large subunit assembly
	434943	450699	15756	50S ribosomal protein L2 (RplB)	chr_400	cytoplasmic translation
	434943	450699	15756	30S ribosomal protein S19 (RpsS)	chr_401	Translation, ribosomal small subunit assembly
	434943	450699	15756	50S ribosomal protein L22 (RplV)	chr_402	Translation
	434943	450699	15756	30S ribosomal protein S3 (RpsC)	chr_403
	434943	450699	15756	50S ribosomal protein L16 (RplP)	chr_404
	434943	450699	15756	50S ribosomal protein L29 (RpmC)	chr_405
	434943	450699	15756	30S ribosomal protein S17 (RpsQ)	chr_406
	434943	450699	15756	50S ribosomal protein L14 (RplN)	chr_407
	434943	450699	15756	50S ribosomal protein L24 (RplX)	chr_408
	434943	450699	15756	50S ribosomal protein L5 (RplE)	chr_409	Translation, ribosomal large subunit assembly
	434943	450699	15756	30S ribosomal protein S14 (RpsN)	chr_410	Translation
	434943	450699	15756	30S ribosomal protein S8 (RpsH)	chr_411
	434943	450699	15756	50S ribosomal protein L6 (RplF)	chr_412	cytoplasmic translation
	434943	450699	15756	50S ribosomal protein L18 (RplR)	chr_413	Translation
	434943	450699	15756	30S ribosomal protein S5 (RpsE)	chr_414
	434943	450699	15756	ribosomal protein L30 (RpmD)	chr_415
	434943	450699	15756	50S ribosomal protein L15 (RplO)	chr_416
GI5	751181	755339	4158	HTH-type transcriptional regulator BudR	chr_706	transcription, transcription regulation
	751181	755339	4158	citrate lyase subunit beta (L-malyl-CoA/beta-methylmalyl-CoA lyase Mcl1)	chr_707	Metal-binding
	751181	755339	4158	LysR family transcriptional regulator (Mesaconyl-CoA hydratase MCH)	chr_708	acetate catabolic process
	751181	755339	4158	acetyl-CoA hydrolase (4-hydroxybutyrate coenzyme A transferase CAT2)	chr_709	acetate metabolic process, propionate metabolic process, methylcitrate cycle
	751181	755339	4158	VOC family virulence protein	chr_710	pathogenicity, bacterial colonization and replication within macrophages
GI6	834401	838595	4194	membrane protein	chr_793	/
	834401	838595	4194	hypothetical protein SEEE0631_21109	chr_794	/
	834401	838595	4194	hypothetical protein A670_01862	chr_795	/
	834401	838595	4194	putative virulence-associated protein, Antitoxin VapB	chr_796	type II toxin-antitoxin (TA) system
	834401	838595	4194	tRNA(fMet)-specific endonuclease VapC	chr_797
	834401	838595	4194	porin family protein, virulence membrane protein PagC	chr_798	pathogenesis, full virulence and survival within macrophages
	834401	838595	4194	hypothetical protein YfdX	chr_799	/
GI7	984799	990630	5831	hypothetical protein	chr_924	/	SPI-1
	984799	990630	5831	hypothetical protein	chr_925	/
	984799	990630	5831	hypothetical protein	chr_926	/
	984799	990630	5831	Serine/threonine-protein phosphatase 2 PphB	chr_927	phosphatase
	984799	990630	5831	putative cytoplasmic protein, Probable transposase for transposon Tn903	chr_928	transposase for transposon
	984799	990630	5831	hypothetical protein SPA2761	chr_929	/
	984799	990630	5831	putative ABC-type transport system	chr_930	/
	984799	990630	5831	invasion lipoprotein InvH	chr_931	pathogenesis, SPI-1, T3SS
GI8	1018963	1025121	6158	protein PrgJ	chr_959	invasion, SPI-1, T3SS	SPI-1
	1018963	1025121	6158	EscJ/YscJ/HrcJ family type III secretion inner membrane ring protein, LPS	chr_960
	1018963	1025121	6158	Oxygen-regulated invasion protein OrgA	chr_961	bacterial internalization
	1018963	1025121	6158	oxygen-regulated invasion protein OrgB	chr_962
	1018963	1025121	6158	type III secretion system effector protein OrgC	chr_963
	1018963	1025121	6158	transcriptional regulator SirC	chr_964	positive regulator of the SPI-1 expression
	1018963	1025121	6158	transcriptional regulator SprB	chr_965	transcription regulation
	1018963	1025121	6158	effector protein YopJ	chr_966	pathogenesis, immune response
GI9	1103770	1108089	4319	hypothetical protein SPAB_03456	chr_1047	/
	1103770	1108089	4319	antimicrobial resistance protein Mig-14	chr_1048	virulence
	1103770	1108089	4319	VirG localization protein VirK	chr_1049	secondary metabolite biosynthesis
	1103770	1108089	4319	effector protein pipB2	chr_1050	pathogenesis, SPI2-related
GI10	1119137	1144443	25306	IS200/IS605 family transposase	chr_1056	IS transposase
	1119137	1144443	25306	transposase (Low calcium response locus protein S LcrS)	chr_1057	transposase
	1119137	1144443	25306	hypothetical protein	chr_1058	/
	1119137	1144443	25306	transposase (Insertion element IS407 uncharacterized 31.7 kDa protein)	chr_1059	IS transposase
	1119137	1144443	25306	hypothetical protein B6N26_02513	chr_1060	/
	1119137	1144443	25306	hypothetical protein	chr_1061	/
	1119137	1144443	25306	hypothetical protein, partial	chr_1062	/
	1119137	1144443	25306	HlyD family type I secretion periplasmic adaptor subunit (Type I secretion system membrane fusion protein PrsE)	chr_1063	protein transport
	1119137	1144443	25306	type I secretion system permease/ATPase (Leukotoxin export ATP-binding protein LtxB )	chr_1064	protein secretion by the type I secretion system
	1119137	1144443	25306	TolC family type I secretion outer membrane protein (Outer membrane efflux protein BepC)	chr_1065	response to antibiotic
	1119137	1144443	25306	Ig-like domain repeat protein	chr_1066	/
	1119137	1144443	25306	small protein B; putative tmRNA-binding protein (SsrA-binding protein)	chr_1067	trans-translation
	1119137	1144443	25306	ubiquinone-binding protein (Ribosome association toxin RatA)	chr_1068	type II toxin-antitoxin (TA) system
	1119137	1144443	25306	RnfH family protein (UPF0125 protein A6581_24930 RatB)	chr_1069	an antitoxin to the upstream RatA toxin
	1119137	1144443	25306	outer membrane protein assembly factor BamE	chr_1070	Gram-negative-bacterium-type cell outer membrane assembly
	1119137	1144443	25306	DNA repair protein RecN	chr_1071	recombinational repair of damaged DNA
GI11	1162958	1171767	8809	chaperone protein ClpB	chr_1093	stress-induced multi-chaperone system, colonization of the gastrointestinal tract
	1162958	1171767	8809	hypothetical protein SPAB_03369	chr_1094	\
	1162958	1171767	8809	hypothetical protein SEET1153_08432	chr_1095	\
	1162958	1171767	8809	conserved hypothetical protein	chr_1096	\
	1162958	1171767	8809	hypothetical protein SCH_3331	chr_1097	\
	1162958	1171767	8809	hypothetical protein FORC19_1101	chr_1098	\
	1162958	1171767	8809	hypothetical protein	chr_1099	\
GI12	1270287	1297724	27437	hypothetical protein	chr_1183	\
	1270287	1297724	27437	outer membrane protein RatA	chr_1184	type II toxin-antitoxin (TA) system
	1270287	1297724	27437	hypothetical protein	chr_1185	\
	1270287	1297724	27437	hypothetical protein	chr_1186	\
	1270287	1297724	27437	fibronectin-binding autotransporter adhesin ShdA	chr_1187	\
	1270287	1297724	27437	exonuclease VII, large subunit	chr_1188	exonuclease
	1270287	1297724	27437	IMP dehydrogenase	chr_1189	cell growth
	1270287	1297724	27437	GMP synthase	chr_1190	\
	1270287	1297724	27437	putative transposase B, Transposase InsF for insertion sequence IS3	chr_1191	IS transposase
	1270287	1297724	27437	cytoplasmic protein	chr_1192	\
	1270287	1297724	27437	hypothetical protein	chr_1193	\
GI13	1572060	1577289	5229	heme ABC exporter ATP-binding protein CcmA	chr_1448	Cytochrome c biogenesis System I, SPI-12
	1572060	1577289	5229	heme exporter protein B (cytochrome C-type biogenesis protein)	chr_1449
	1572060	1577289	5229	heme ABC transporter permease	chr_1450
	1572060	1577289	5229	heme exporter protein CcmD	chr_1451
	1572060	1577289	5229	cytochrome c biogenesis protein CcmE	chr_1452
	1572060	1577289	5229	c-type cytochrome biogenesis protein CcmF	chr_1453
	1572060	1577289	5229	thiol:disulfide interchange protein	chr_1454
	1572060	1577289	5229	cytochrome c biogenesis protein CcmH, partial	chr_1455
GI14	1739515	1755457	15942	dTDP-4-dehydrorhamnose 3,5-epimerase	chr_1591	\
	1739515	1755457	15942	CDP-6-deoxy-delta-3,4-glucoseen reductase	chr_1592	\
	1739515	1755457	15942	glucose-1-phosphate cytidylyltransferase	chr_1593	\
	1739515	1755457	15942	CDP-glucose 4,6-dehydratase	chr_1594	\
	1739515	1755457	15942	LPS biosynthesis protein	chr_1595	LPS O-antigen biosynthesis
	1739515	1755457	15942	paratose synthase	chr_1596	\
	1739515	1755457	15942	CDP-paratose 2-epimerase	chr_1597	\
	1739515	1755457	15942	transporter	chr_1598	O-antigen transporter
	1739515	1755457	15942	transferase	chr_1599	\
	1739515	1755457	15942	glycosyl transferase family 1, partial	chr_1600	\
	1739515	1755457	15942	O antigen biosynthesis rhamnosyltransferase RfbN	chr_1601	O antigen biosynthesis
	1739515	1755457	15942	mannose-1-phosphate guanylyltransferase/mannose-6-phosphate isomerase	chr_1602	\
	1739515	1755457	15942	phosphomannomutase	chr_1603	O antigen synthesis
	1739515	1755457	15942	undecaprenyl-phosphate galactose phosphotransferase	chr_1604	O-polysaccharide biosynthesis
GI15	1830301	1906194	75893	Putative DNA-binding protein	chr_1682	\
	1830301	1906194	75893	peptidase	chr_1683	\
	1830301	1906194	75893	hypothetical protein	chr_1684	\
	1830301	1906194	75893	DNA-binding protein	chr_1685	\
	1830301	1906194	75893	conserved hypothetical protein	chr_1686	\
	1830301	1906194	75893	hypothetical protein	chr_1687	\
	1830301	1906194	75893	nucleotidyltransferase	chr_1688	\
	1830301	1906194	75893	putative membrane protein	chr_1689	\
	1830301	1906194	75893	DNA-binding protein HN-S	chr_1690	transcriptional repressor
	1830301	1906194	75893	hypothetical protein	chr_1691	\
	1830301	1906194	75893	hypothetical protein	chr_1692	\
	1830301	1906194	75893	DNA-binding protein	chr_1693	\
	1830301	1906194	75893	hypothetical protein	chr_1694	\
	1830301	1906194	75893	hypothetical protein SEN1987	chr_1695	\
	1830301	1906194	75893	hypothetical protein	chr_1696	\
	1830301	1906194	75893	class I SAM-dependent methyltransferase	chr_1697	\
	1830301	1906194	75893	hypothetical protein	chr_1698	\
	1830301	1906194	75893	hypothetical protein A672_04753	chr_1699	\
	1830301	1906194	75893	lipoprotein	chr_1700	\
	1830301	1906194	75893	membrane protein	chr_1701	\
	1830301	1906194	75893	hypothetical protein	chr_1702	\
	1830301	1906194	75893	conjugal transfer protein traA	chr_1703	Conjugal transfer
	1830301	1906194	75893	conjugal transfer protein TraD	chr_1704
	1830301	1906194	75893	type IV pilin	chr_1705	\
	1830301	1906194	75893	prepilin-type cleavage/methylation domain-containing protein	chr_1706	\	prophage region
	1830301	1906194	75893	molecular chaperone Tir	chr_1707	\
	1830301	1906194	75893	hypothetical protein SEN1974	chr_1708	\
	1830301	1906194	75893	hypothetical protein	chr_1709	\
	1830301	1906194	75893	putatve membrane protein	chr_1710	\
	1830301	1906194	75893	integrase intB	chr_1711	integrase
	1830301	1906194	75893	hypothetical protein ABI57_17070	chr_1712	\
	1830301	1906194	75893	hypothetical protein SPA0867	chr_1713	\
	1830301	1906194	75893	integrase	chr_1714	integrase
	1830301	1906194	75893	protein MtfA	chr_1715	transcription factor
	1830301	1906194	75893	integrase	chr_1716	integrase
	1830301	1906194	75893	hypothetical protein	chr_1717	\
	1830301	1906194	75893	3'-5' exoribonuclease	chr_1718	\
	1830301	1906194	75893	phage protein	chr_1719	\
	1830301	1906194	75893	hypothetical protein	chr_1720	\
	1830301	1906194	75893		chr_1721	\
	1830301	1906194	75893	hypothetical protein	chr_1722	\
	1830301	1906194	75893	hypothetical protein	chr_1723	\
	1830301	1906194	75893	hypothetical protein	chr_1724	\
	1830301	1906194	75893	hypothetical protein	chr_1725	\
	1830301	1906194	75893	recombination-associated protein RdgC	chr_1726	involved in recombination
	1830301	1906194	75893	hypothetical protein	chr_1727	\
	1830301	1906194	75893	hypothetical protein	chr_1728	\
	1830301	1906194	75893	transcriptional regulator	chr_1729	transcriptional regulator
	1830301	1906194	75893	transcriptional regulator	chr_1730	transcriptional regulator
	1830301	1906194	75893	hypothetical protein	chr_1731	\
	1830301	1906194	75893	peptidase	chr_1732	\
	1830301	1906194	75893	hypothetical protein	chr_1733	\
	1830301	1906194	75893	hypothetical protein	chr_1734	\
	1830301	1906194	75893	hypothetical protein	chr_1735	\
	1830301	1906194	75893	DNA methylase dmt	chr_1736	\
	1830301	1906194	75893	crossover junction endodeoxyribonuclease rusA	chr_1737	\
	1830301	1906194	75893	DNA-binding protein KilA	chr_1738	\
	1830301	1906194	75893	hypothetical protein	chr_1739	\
	1830301	1906194	75893	Prophage antitermination protein Q homolog QuuQ	chr_1740	transcriptional regulator of phage genes
	1830301	1906194	75893	exported phage protein	chr_1741	\
	1830301	1906194	75893	hypothetical protein	chr_1742	\
	1830301	1906194	75893	membrane protein	chr_1743	\
	1830301	1906194	75893	phage holin family protein	chr_1744	\
	1830301	1906194	75893	chitinase	chr_1745	\
	1830301	1906194	75893	DUF2514 domain-containing protein	chr_1746	\
	1830301	1906194	75893	putative phage terminase	chr_1747	\
	1830301	1906194	75893	terminase	chr_1748	\
	1830301	1906194	75893	phage portal protein	chr_1749	\
	1830301	1906194	75893	peptidase	chr_1750	\
	1830301	1906194	75893	phage major capsid protein	chr_1751	\
	1830301	1906194	75893	phage gp6-like head-tail connector protein	chr_1752	\
	1830301	1906194	75893	head-tail adaptor protein	chr_1753	\
	1830301	1906194	75893	hypothetical protein	chr_1754	\
	1830301	1906194	75893	hypothetical protein	chr_1755	\
	1830301	1906194	75893	tail sheath protein	chr_1756	\
	1830301	1906194	75893	tail protein	chr_1757	\
	1830301	1906194	75893	phage tail assembly protein	chr_1758	\
	1830301	1906194	75893	phage tail tape measure protein	chr_1759	\
	1830301	1906194	75893	DNA circularization protein	chr_1760	\
	1830301	1906194	75893	baseplate protein	chr_1761	\
	1830301	1906194	75893	baseplate assembly protein	chr_1762	\
	1830301	1906194	75893	hypothetical protein	chr_1763	\
	1830301	1906194	75893	phage protein	chr_1764	\
	1830301	1906194	75893	phage tail protein	chr_1765	\
	1830301	1906194	75893	hypothetical protein	chr_1766	\
	1830301	1906194	75893	tail fiber assembly protein	chr_1767	\
	1830301	1906194	75893	hypothetical protein, partial	chr_1768	\
	1830301	1906194	75893	hypothetical protein	chr_1769	\
	1830301	1906194	75893	hypothetical protein	chr_1770	\
	1830301	1906194	75893	putative membrane protein	chr_1771	\
	1830301	1906194	75893	IS3 family transposase	chr_1772	IS3 transposase
	1830301	1906194	75893	putative phage protein	chr_1773	\
	1830301	1906194	75893	transposase	chr_1774	Insertion element
	1830301	1906194	75893	hypothetical protein	chr_1775	\
	1830301	1906194	75893	glyoxylate/hydroxypyruvate reductase A ghrA	chr_1776	\
GI16	2007207	2017096	9889	hypothetical protein	chr_1880	\
	2007207	2017096	9889	hypothetical protein	chr_1881	\
	2007207	2017096	9889	lipoprotein EnvF	chr_1882	LPS
	2007207	2017096	9889	virulence protein MsgA	chr_1883	Affects survival in macrophages
	2007207	2017096	9889	lipoprotein EnvE	chr_1884	LPS
	2007207	2017096	9889	Virulence membrane protein PagC	chr_1885	full virulence and survival within macrophages
	2007207	2017096	9889	lysozyme inhibitor	chr_1886	\
	2007207	2017096	9889	hypothetical protein	chr_1887	\
	2007207	2017096	9889	hypothetical protein	chr_1888	\
	2007207	2017096	9889	putative heat shock protein ibp	chr_1889	\
GI17	2166806	2184249	17443	DNA-binding response regulator nreC	chr_2037	Oxygen regulator
	2166806	2184249	17443	hybrid sensor histidine kinase/response regulator	chr_2038	\
	2166806	2184249	17443	pathogenicity island chaperone protein SpiC	chr_2039	SPI-2
	2166806	2184249	17443	EscC/YscC/HrcC family type III secretion system outer membrane ring protein	chr_2040
	2166806	2184249	17443	EscD/YscD/HrpQ family type III secretion system inner membrane ring protein	chr_2041
	2166806	2184249	17443	type III secretion system chaperone SsaE	chr_2042
	2166806	2184249	17443	type III secretion system chaperone SseA	chr_2043
	2166806	2184249	17443	secreted effector protein SseB	chr_2044
	2166806	2184249	17443	CesD/SycD/LcrH family type III secretion system chaperone	chr_2045
	2166806	2184249	17443	pathogenicity island 2 effector protein SseC	chr_2046
	2166806	2184249	17443	athogenicity island 2 effector protein SseD	chr_2047
	2166806	2184249	17443	pathogenicity island 2 effector protein SseE	chr_2048
	2166806	2184249	17443	type III secretion system chaperone protein SscB	chr_2049
	2166806	2184249	17443	pathogenicity island 2 effector protein SseF	chr_2050
	2166806	2184249	17443	pathogenicity island 2 effector protein SseG	chr_2051
	2166806	2184249	17443	type III secretion system needle protein SsaG	chr_2052
	2166806	2184249	17443	type III secretion system protein SsaH	chr_2053
	2166806	2184249	17443	hypothetical protein SPAB_01917	chr_2054
	2166806	2184249	17443	type III secretion system lipoprotein SsaJ	chr_2055
	2166806	2184249	17443	Type III secretion bridge between inner and outermembrane lipoprotein	chr_2056
	2166806	2184249	17443	secretion system apparatus protein SsaK	chr_2057
	2166806	2184249	17443	SepL/TyeA/HrpJ family type III secretion system gatekeeper	chr_2058
	2166806	2184249	17443	secretion system apparatus protein SsaM	chr_2059
GI18	2188012	2192067	4055	type III secretion system protein SsaP	chr_2063	SPI-2
	2188012	2192067	4055	type III secretion system protein SsaQ	chr_2064
	2188012	2192067	4055	EscR/YscR/HrcR family type III secretion system export apparatus protein	chr_2065
	2188012	2192067	4055	type III secretion system protein SsaS	chr_2066
	2188012	2192067	4055	type III secretion system protein SsaT	chr_2067
	2188012	2192067	4055	EscU/YscU/HrcU family type III secretion system export apparatus switch protein	chr_2068
GI19	2410589	2420280	9691	hypothetical protein SPAB_01649	chr_2276	\
	2410589	2420280	9691	hypothetical protein	chr_2277	\
	2410589	2420280	9691	secreted effector protein SseJ	chr_2278	SPI-2 related gene
	2410589	2420280	9691	cyanate transport	chr_2279	\
	2410589	2420280	9691	amino acid-binding protein	chr_2280	\
	2410589	2420280	9691	amino acid ABC transporter permease	chr_2281	ABC transporter
	2410589	2420280	9691	ABC transporter ATP-binding protein	chr_2282
	2410589	2420280	9691	amino acid ABC transporter permease	chr_2283
	2410589	2420280	9691	hypothetical protein A679_02444	chr_2284	\
	2410589	2420280	9691	membrane protein	chr_2285	\
	2410589	2420280	9691	hypothetical protein SEEM315_01356	chr_2286	\
	2410589	2420280	9691	conserved hypothetical protein	chr_2287	\
G20	2443501	2450398	6897	predicted phage protein	chr_2312	prophage region
	2443501	2450398	6897	putative prophage maintenance protein, partial	chr_2313
	2443501	2450398	6897	hypothetical protein	chr_2314
	2443501	2450398	6897	hypothetical protein	chr_2315
	2443501	2450398	6897	DNA-binding protein	chr_2316
	2443501	2450398	6897	transcriptional regulator	chr_2317
	2443501	2450398	6897	hypothetical protein A672_03526	chr_2318
	2443501	2450398	6897	DUF1391 domain-containing protein	chr_2319
	2443501	2450398	6897	putative phage membrane protein	chr_2320
	2443501	2450398	6897	cell division protein FtsZ	chr_2321
	2443501	2450398	6897	hypothetical protein	chr_2322
	2443501	2450398	6897	LygA	chr_2323
	2443501	2450398	6897	site-specific integrase	chr_2324
GI21	2655422	2659965	4543	membrane protein	chr_2525	\
	2655422	2659965	37296	type III secretion protein SopE	chr_2526	virulence
	2655422	2659965	37296	hypothetical protein	chr_2527	\
	2655422	2659965	37296	hypothetical protein B6N26_03711	chr_2528	\
	2655422	2659965	37296	N-acetyltransferase, Blasticidin-S acetyltransferase bls	chr_2529	resistance to blasticidin S antibiotic
	2655422	2659965	37296	hypothetical protein LFZ5_09665	chr_2530	\
	2655422	2659965	37296	transposase for insertion sequence element ISRM3-like	chr_2531	IS transposase
	2655422	2659965	37296	hypothetical protein I137_07600	chr_2532	\
	2655422	2659965	37296	hypothetical protein SEEB8392_16344	chr_2533	\
	2655422	2659965	37296	hypothetical protein I137_07610	chr_2534	\
	2655422	2659965	37296	protein PagO	chr_2535	\	prophage region
	2655422	2659965	37296	hypothetical protein	chr_2536	\
	2655422	2659965	37296	putative inner membrane protein	chr_2537	\
	2655422	2659965	37296	arsenical pump membrane protein asrB	chr_2538	arsenical resistance
	2655422	2659965	37296	tail fiber assembly protein, partial ycdD	chr_2539	\
	2655422	2659965	37296	tail protein	chr_2540	\
	2655422	2659965	37296	hypothetical protein SEEE0631_11756	chr_2541	\
	2655422	2659965	37296	hypothetical protein SEEE0631_11756	chr_2542	\
	2655422	2659965	37296	lytic enzyme	chr_2543	\
	2655422	2659965	37296	exported phage protein, partial	chr_2544	\
	2655422	2659965	37296	hypothetical protein	chr_2545	\
	2655422	2659965	37296	hypothetical protein SEEE0631_11721	chr_2546	\
	2655422	2659965	37296	integrase	chr_2547	\
	2655422	2659965	37296	integrase	chr_2548	\
	2655422	2659965	37296	hypothetical protein	chr_2549	\
	2655422	2659965	37296	hypothetical protein SD3246_1393	chr_2550	\
	2655422	2659965	37296	type III secretion protein SopE2	chr_2551	\
	2655422	2659965	37296	tail fiber assembly protein	chr_2552	\
	2655422	2659965	37296	host specificity protein J	chr_2553	\
	2655422	2659965	37296	putative Host Specificity Protein	chr_2554	\
	2655422	2659965	37296	phage minor tail protein L	chr_2555	\
	2655422	2659965	37296	superoxide dismutase [Cu-Zn] SodC1	chr_2556	\
	2655422	2659965	37296	Ail/OmpX	chr_2557	\
	2655422	2659965	37296	hypothetical protein ABA47_2056	chr_2558	\
	2655422	2659965	37296	bacteriophage lysis protein	chr_2559	\
	2655422	2659965	37296	muraminidase, partial	chr_2560	\
	2655422	2659965	37296	putative bacteriophage holin, partial	chr_2561	\
	2655422	2659965	37296	hypothetical protein A670_05094	chr_2562	\
	2655422	2659965	37296	PipA/GogA/GtgA family type III secretion system effector, partial	chr_2563	\
	2655422	2659965	37296	hypothetical protein	chr_2564	\
	2655422	2659965	37296	hypothetical phage protein	chr_2565	\
	2655422	2659965	37296	antitermination protein	chr_2566	\
	2655422	2659965	37296	gifsy-1 prophage NinG	chr_2567	\
	2655422	2659965	37296	hypothetical protein	chr_2568	\
	2655422	2659965	37296	putative phage protein	chr_2569	\
	2655422	2659965	37296	hypothetical protein	chr_2570	\
	2655422	2659965	37296	alkyl sulfatase	chr_2571	\
	2655422	2659965	37296	integrase	chr_2572	\
GI22	2801452	2825326	23874	PipA/GogA/GtgA family type III secretion system effector, partial	chr_2690	\
	2801452	2825326	23874	Cold shock-like protein CspJ	chr_2691	\
	2801452	2825326	23874	hypothetical phage protein	chr_2692	\
	2801452	2825326	23874	hypothetical protein	chr_2693	\
	2801452	2825326	23874	hypothetical protein	chr_2694	\
	2801452	2825326	23874	Transposase InsF for insertion sequence IS3	chr_2695	IS transposase
	2801452	2825326	23874	Transposase InsE for insertion sequence IS3	chr_2696
	2801452	2825326	23874	sel1 repeat	chr_2697	\
	2801452	2825326	23874	Sel1 domain-containing protein repeat-containing protein	chr_2698	\
	2801452	2825326	23874	hypothetical protein, partial	chr_2699	\
	2801452	2825326	23874	hypothetical protein	chr_2700	\
	2801452	2825326	23874	type IV secretion protein Rhs, partial	chr_2701	\
	2801452	2825326	23874	type VI secretion protein IcmF	chr_2702	\
	2801452	2825326	23874	hypothetical protein	chr_2703	\
	2801452	2825326	23874	Hcp1 family type VI secretion system effector	chr_2704	\
	2801452	2825326	23874	putative DNA-binding protein	chr_2705	\
	2801452	2825326	23874	hypothetical protein	chr_2706	\
	2801452	2825326	23874	hypothetical protein	chr_2707	\
	2801452	2825326	23874	hypothetical protein	chr_2708	\
	2801452	2825326	23874	hypothetical protein	chr_2709	\
	2801452	2825326	23874	hypothetical protein	chr_2710	\
	2801452	2825326	23874	hypothetical protein	chr_2711	\
	2801452	2825326	23874	gfo/Idh/MocA family oxidoreductase	chr_2712	\
	2801452	2825326	23874	MFS transporter	chr_2713	\
	2801452	2825326	23874	membrane protein	chr_2714	\
	2801452	2825326	23874	N-acetylneuraminic acid mutarotase	chr_2715	damp down host responses
	2801452	2825326	23874	N-acetylmannosamine-6-phosphate 2-epimerase	chr_2716	\
	2801452	2825326	23874	acetylneuraminate ABC transporter	chr_2717	\
GI23	2898071	2907653	8185	Gifsy-2 prophage MsgA	chr_2787	virulence	prophage region
	2898071	2907653	8185	hypothetical protein	chr_2788	\
	2898071	2907653	8185	hypothetical protein A679_00299	chr_2789	\
	2898071	2907653	8185	DUF159 family protein	chr_2790	\
	2898071	2907653	8185	ISSfl3 orfC,D	chr_2791	\
	2898071	2907653	8185	secreted effector protein SseI	chr_2792	virulence
	2898071	2907653	8185	tail fiber assembly protein	chr_2793	\
	2898071	2907653	8185	tail protein	chr_2794	\
	2898071	2907653	8185	hypothetical protein	chr_2795	\
	2898071	2907653	8185	hypothetical protein	chr_2796	\
	2898071	2907653	8185	enterohemolysin	chr_2797	integrase
	2898017	2907653	8838	nicotinate phosphoribosyltransferase	chr_2798	\
GI24	3026115	3035661	9546	glutathione S-transferase family protein GstB	chr_2900	\
	3026115	3035661	9546	oxidoreductase	chr_2901	\
	3026115	3035661	9546	glucose dehydrogenase	chr_2902	\
	3026115	3035661	9546	membrane protein	chr_2903	\
	3026115	3035661	9546	LysR family transcriptional regulator	chr_2904	transcriptional regulator
	3026115	3035661	9546	electron transfer flavoprotein-ubiquinone oxidoreductase	chr_2905	\
	3026115	3035661	9546	acyl-CoA dehydrogenase mmgC	chr_2906	\
	3026115	3035661	9546	hypothetical protein	chr_2907	\
	3026115	3035661	9546	electron transfer flavoprotein subunit alpha	chr_2908	\
	3026115	3035661	9546	putative electron transfer flavoprotein (beta subunit)	chr_2909	\
	3026115	3035661	9546	CoA ester lyase	chr_2910	\
	3026115	3035661	9546	biofilm formation regulatory protein BssR	chr_2911	biofilm formation
GI25	3130666	3135566	4900	cation transporter	chr_2999	\
	3130666	3135566	4900	cation transporter	chr_3000	\
	3130666	3135566	4900	LysR family transcriptional regulator	chr_3001	transcriptional regulator
	3130666	3135566	4900	LysR family transcriptional regulator	chr_3002
	3130666	3135566	4900	fumarate hydratase	chr_3003	\
	3130666	3135566	4900	fumarate hydratase	chr_3004	\
GI26	3321396	3334459	13063	hypothetical protein	chr_3175	copper resistance
	3321396	3334459	13063	Bactoprenol-linked glucose translocase gtrA	chr_3176	translocase
	3321396	3334459	13063	glycosyltransferase gtrB	chr_3177	transferase
	3321396	3334459	13063	hypothetical protein A670_00693	chr_3178	\
	3321396	3334459	13063	hypothetical protein	chr_3179	\
	3321396	3334459	13063	hypothetical protein SPAB_03005	chr_3180	\
	3321396	3334459	13063	Insertion element IS600	chr_3181	IS
	3321396	3334459	13063	helix-turn-helix transcriptional regulator, Fimbriae W protein	chr_3182	Fimbriae	Fimbriae
	3321396	3334459	13063	Fimbriae Y protein	chr_3183
	3321396	3334459	13063	transcriptional regulator, Fimbriae Z protein	chr_3184
	3321396	3334459	13063	adhesin, Fimbrial-like protein FimF	chr_3185	adhension
	3321396	3334459	13063	fimbrial adhesin FimH	chr_3186
	3321396	3334459	13063	outer membrane usher protein fimD	chr_3187
	3321396	3334459	13063	fimbrial chaperone protein	chr_3188
GI27	3538668	3543426	4758	MerR family transcriptional regulator, partial	chr_3382	transcriptional regulator
	3538668	3543426	4758	copper-translocating P-type ATPase	chr_3383	copper-translocating P-type ATPase
	3538668	3543426	4758	MexE family multidrug efflux RND transporter periplasmic adaptor subunit	chr_3384	Cell membrane lipoprotein
	3538668	3543426	4758	multidrug efflux RND transporter permease subunit	chr_3385	resistance to several unrelated toxic compounds, such as dyes, detergents and antibiotics.
GI28	3548005	3554367	6362	inner membrane protein	chr_3388	\
	3548005	3554367	6362	transcriptional regulator	chr_3389	transcriptional regulator
	3548005	3554367	6362	outer membrane protein	chr_3390	invasion
	3548005	3554367	6362	hypothetical protein	chr_3391	\
	3548005	3554367	6362	transcriptional regulator	chr_3392	\
	3548005	3554367	6362	cyclic diguanylate phosphodiesterase	chr_3393	\
	3548005	3554367	6362	putative periplasmic protein	chr_3394	\
	3548005	3554367	6362	hypothetical protein	chr_3395	\
GI29	3588354	3607445	19091	hypothetical protein	chr_3427	\
	3588354	3607445	19091	outer membrane protein PagN	chr_3428	adhension, invasion
	3588354	3607445	19091	transcriptional regulator	chr_3429	transcriptional regulator
	3588354	3607445	19091	hypothetical protein SEEN188_22405, partial	chr_3430	\
	3588354	3607445	19091	carbohydrate transporter	chr_3431	\
	3588354	3607445	19091	pilin structural protein SafD	chr_3432	fimbria
	3588354	3607445	19091	pilin outer membrane usher protein SafC	chr_3433
	3588354	3607445	19091	salmonella atypical fimbria chaperone	chr_3434
	3588354	3607445	19091	lipoprotein	chr_3435	\
	3588354	3607445	19091	hypothetical protein SEEE0166_20854	chr_3436	\
	3588354	3607445	19091	transposase for Insertion element IS407	chr_3437	IS transposase
	3588354	3607445	19091	cytoplasmic protein	chr_3438	\
	3588354	3607445	19091	hypothetical protein	chr_3439	\
	3588354	3607445	19091	sugar tyrosine-protein kinase	chr_3440	\
	3588354	3607445	19091	hypothetical pathogenicity island protein	chr_3441	\
	3588354	3607445	19091	hypothetical protein	chr_3442	\
	3588354	3607445	19091	hypothetical protein SEEN470_18391	chr_3443	\
	3588354	3607445	19091	hypothetical protein	chr_3444	\
	3588354	3607445	19091	hypothetical protein	chr_3445	\
	3588354	3607445	19091	RHS repeat-associated core domain	chr_3446	toxic component
	3588354	3607445	19091	hypothetical protein	chr_3447	\
	3588354	3607445	19091	DUF2778 domain-containing protein	chr_3448	\
GI30	4018177	4032395	14218	restriction endonuclease	chr_3814	\
	4018177	4032395	14218	HNH nuclease	chr_3815	\
	4018177	4032395	14218	hypothetical protein, Insertion element IS407	chr_3816	IS
	4018177	4032395	14218	transposase	chr_3817	transposase
	4018177	4032395	14218	hypothetical protein	chr_3818	\
	4018177	4032395	14218	thiol:disulfide interchange protein	chr_3819	pilus biogenesis
	4018177	4032395	14218	helix-turn-helix transcriptional regulator	chr_3820	transcriptional regulator
	4018177	4032395	14218	hypothetical protein	chr_3821	\
	4018177	4032395	14218	fimbrial protein, Virulence regulon transcriptional activator VirF	chr_3822	virulence
	4018177	4032395	14218	fimbrial adhesin subunit	chr_3823	Fimbriae
	4018177	4032395	14218	outer membrane usher protein SefC	chr_3824
	4018177	4032395	14218	fimbrial protein precursor	chr_3825
	4018177	4032395	14218	IS1230 transposase	chr_3826	IS transposase
	4018177	4032395	14218	Prophage integrase IntZ	chr_3827	integrase
	4018177	4032395	14218	cytotoxic protein CcdB	chr_3828	type II toxin-antitoxin (TA) system
	4018177	4032395	14218	antitoxin protein (leta protein) (protein h) (lyna)	chr_3829
	4018177	4032395	14218	hypothetical protein	chr_3830	\
	4018177	4032395	14218	hypothetical protein SD3246_4728	chr_3831	\
GI31	4259416	4264016	4600	HlyD family type I secretion periplasmic adaptor subunit	chr_4033	Proteases secretion protein
	4259416	4264016	4600	Outer membrane efflux protein BepC	chr_4034	ABC transporter
	4259416	4264016	4600	membrane protein	chr_4035	\
	4259416	4264016	4600	hypothetical protein	chr_4036	\
