# Supplementary material for: Virulence Comparison of Salmonella enterica Subsp. enterica Isolates from Chicken and Whole Genome Analysis of the High Virulent Strain S. Enteritidis 211
Source: Microorganisms. 2021 Oct 28;9(11):2239. doi: 10.3390/microorganisms9112239 (PMC8619400; doi:10.3390/microorganisms9112239)
Supplement: Supplementary file 1 [file microorganisms-09-02239-s001.zip › Supplementary material S2-Prophage detail.txt]

chr
CDS_POSITION                       BLAST_HIT                                                                            EVALUE              prophage_PRO_SEQ
---------------------------------------------------------------------------------------------------------------------------------------------------------------------------------------

#### region 1 ####
1850594..1850605                   attL                                                                                 N/A                 TAAATATATCTT
complement(1857180..1858508)       PROPHAGE_Shigel_301: putative P4-type integrase; -; phage(gi24114228)                3.68e-179           unknownMLVKLVRFVFYQHAEGTVMSLTDTKVKNTRPSEKAVKLTDGFGLYLLVHPNGSKYWQLGYRFDGKQKVFSIGVYPAVSLADARQRRDEAKRLLTQGIDPNAKKQADEKVLQEKRDKTRSFRVVAKSWFATKTKWSEDYADTVWKRLETYVFPDIGDRNVSELDTGDLLVPVKKAETLGYLEIAMRIKQYITAILRHAVQQKLMRHNPAYDMEGAVQKPETEHRPALELEEIPLLLERIDAYKGRGLTTLAIKLNLLIFIRSSELRFARWSEIDFKSKLWVIPEQREAIENVKHSTRGAKMKRQHFVPLCRQALKILKEIRQLTYEEGNEAELIFTGCYDSFKPMSENTINKALRKMGYDTTQDICGHGFRTLACSALIESGLWSEDAVELQMSHKESNSVRAAYTHKAKHLDQRRLMLQWWADFLDENRYEMVRPFEFAQKQ
1858612..1858624                   attL                                                                                 N/A                 TGAACGTCTGCTT
complement(1858634..1858709)       tRNA                                                                                 N/A                 TCCTCTGTAGTTCAGTCGGTAGAACGGCGGACTGTTAATCCGTATGTCACTGGTTCGAGTCCAGTCAGAGGAGCCA
1858915..1859004                   protein; -                                                                           N/A                 unknownMKREKLAGTWQIILRHNAVEIKGRGQNEL
1859007..1859111                   protein; -                                                                           N/A                 unknownMKYFVKMVDTGSLTPVAEMADKFLVQAKRFPSIS
complement(1859118..1859408)       PROPHAGE_Escher_Sakai: putative integrase; -; phage(gi15834507)                      5.29e-13            unknownMPDQRKRPSSSLTGLASIDSKYWQTGYRFNGKQKVFSIGVYLAVSLTDARQRRDEVKRLLAQGIDPNAKNRLMKKSFRKSAIKPARPVSSPKADAP
1859582..1859594                   attR                                                                                 N/A                 TGAACGTCTGCTT
complement(1859604..1859679)       tRNA                                                                                 N/A                 TCCTCTGTAGTTCAGTCGGTAGAACGGCGGACTGTTAATCCGTATGTCACTGGTTCGAGTCCAGTCAGAGGAGCCA
complement(1859780..1860577)       protein; -                                                                           N/A                 unknownMIKWPWKAQEITQNEDWPWDDALAIPLLVNLTAQEQARLIALAERFLQQKRLVALQGFELDSLKSARIALIFCLPILELGIEWLDGFHEVLIYPAPFVVDDEWEDDIGLVHSQRVVQSGQSWQQGPIILNWLDIQDSFDASGFNLIIHEVAHKLDMRNGDRASGIPFIPLRDVAGWEHDLHAAMNNIQDEIDLVGESAASIDAYAATDPAECFAVLSEYFFSAPELFAPRFPALWQRFCQFYRQDPSQRLRVSAAEGDYGEESEH
1860666..1860755                   tRNA                                                                                 N/A                 GGAGAGATGCCGGAGCGGCTGAACGGACCGGTCTCGAAAACCGTTGCGGGGGTAACTCCGCCGAGGGTTCGAATCCCTCTCTCTCCGCCA
1860744..1860755                   attL                                                                                 N/A                 CTCTCTCCGCCA
complement(1860869..1861858)       PHAGE_Salmon_ST64B_NC_004313: Integrase protein; -; phage(gi23505472)                0.0                 unknownMGRKRAPGNEWMPKGVFFRPSGYYWKPGGSTENIAPADATKAEVWVAYEKKVEGRKNRITFTQLWRKFLASADYADLAPRTQKDYLAHEKYILAVFGDAEAKAIKPEHIRRYMDARGQKSRVQANHEHSSMSRVFRWSYQRGYVPGNPCVGVDKFPKPQRDRYITDEEYRAIYNNATPAVRAAMEIAYLCAARVSDVLKMNWNQILEKGIFIQQGKTGVKQIKSWTDRLRDAVEICREWGEEGPVIRTMYGERYSYKGFNEAWRKARKAAGDDLGRPLDCTFHDLKAKGISDYEGTAKDKQKYSGHKTESQVLVYDRKVKMSPTLDRKR
complement(1861860..1862102)       PHAGE_Salmon_ST64B_NC_004313: hypothetical protein; -; phage(gi23505473)             5.67e-55            unknownMEKQLMSDRFLTEEELEDATGASQKSLQKEVLTLNGIYFIERRDGSIRTTWYHINHPVSRLLPPAGYQPVPGMNFDAIES
complement(1862127..1862696)       PHAGE_Salmon_ST64B_NC_004313: Endodeoxyribonuclease; -; phage(gi23505474)            1.20e-140           unknownMNNLMVDLETMGKKPNAPVVSIGAVFFDPQSGEIGPEFYTAVSLESAMEQGAVPDGDTILWWLRQSPEARAAICADAVSVTTALIEFNDFITCHADDLKYLKVWGNGANFDNVILRGAFERASLPCLWNYRNDHDVRTMVTLGRAIGFDPKRDMPFEGDMHNALADARHQAKYVSAIWQKLIPPTSNNI
complement(1862693..1863556)       PHAGE_Salmon_ST64B_NC_004313: hypothetical protein; -; phage(gi23505475)             1.34e-24            unknownMTTITKEWLQQTIAEFENTRDDIPFGLSDDDAKVLIVLKRALASLEAEPAGYHVIKECGKVGCSVATLEEAEKTRDFWNKKWTIRPYFYTAQPVQETGVYNDVLNIISLLENNEWAEHCTSTVLGSLLESEITRLVGKEQSAPVVTFYRDGVEAAAKWIDQQREAYDSEHGWSDPDTGAFEFGNDAQRGYSSTLEELAEGIRALHPNAGNSPVIPDGWISCSERMPEDEQEVIVHNKLGYRYVSYFDEHSGLFFDMRGGNQMNCIEHIFVTHWMPVPAAPKPEINNE
complement(1863553..1863846)       PHAGE_Klebsi_phiKO2_NC_005857: Gp43; -; phage(gi46402129)                            4.68e-46            unknownMWRGLNRGGSQMILTAYEYDPETEKSQSVYLLRHHSKVKKTTLEQKLTVKNDAFGRFKPFVELEDFPEGLSEREAMLKLADWLHRLSVAIEDNWSTP
complement(1863849..1863947)       protein; -                                                                           N/A                 unknownMLVLQWHRQRAVQTKLVELRQKLNAAGIGKGK
complement(1864118..1864477)       PHAGE_Salmon_SPN1S_NC_016761: eaf; -; phage(gi374531242)                             1.49e-76            unknownMSNIDKLNDHELVDLKNAIERELKRRADGPKVTTYYVVSCITDAQHFTDLDCALRCLKSVTENLMEWVTESPENRDYVNQCTGIVGAKLQVKEMNLDHFNMRVAEKYFDDICYPQETAQ
complement(1864474..1864989)       PHAGE_Salmon_ST64B_NC_004313: hypothetical protein; -; phage(gi23505477)             3.17e-122           unknownMSNRIRNAQVFDARTGEYPVDMYIRWIIGGELDFDANYQRGYVWGHEEQQAFLNAVISGFPIGSVALAKAPDWCSRELPYIEVVDGKQRLTTLKKLITNEIPIILADGPLYWRDMTRAEQLAFGRRPLPAVVLDEVTYKDRLAYFMAVNFTGVPQSEEHKRHVMQLMEAAQ
complement(1864986..1865216)       PHAGE_Salmon_ST64B_NC_004313: hypothetical protein; -; phage(gi23505478)             1.13e-49            unknownMKLEMYTLDGSVIVDSNLVTQFYPDYKSGGELTVIETISATGETFTVRVKHSFLQVTSALATAWSVDEKKAEGAAQ
complement(1865287..1865826)       PHAGE_Salmon_ST64B_NC_004313: hypothetical protein; -; phage(gi23505479)             2.21e-129           unknownMSFIQTLSGKQFDYLSATIDDIDIEDIAVALSNICRFSGHLPEFYSVAQHSVLCSQLVSPEFAFEALMHDAAEAYCQDIPAPLKALLPDYREIEKRTDQLIRFKFGLPLEEASVVKYADLTMLATERRDLDIDDSIPWVILEGIPPTDLFEIYPLRPGQAFGLFMARFNELMELRQCAA
complement(1865921..1866838)       PHAGE_Entero_P1_NC_005856: HrdC; -; phage(gi46401690)                                4.86e-110           unknownMHNPFFKNMLIYRFSRDFNIDIDSLDKKLELFRFSPCGSQDMAKSGWFSPLVQYSDVLYHAVNNQLLLVIRREEKIIPKQTIADEINKKVSTLEREQGRRLKKTEKDSIRDEVLHSLLPRAFTKNSLVRIWINTAAGFIVVDTSSIKRAEDSLALLRKTLGSLPVVPLTMENPIELTLTEWVRSEAAPSGFSIGDEAVLKAILEDGGTGRFKKQDLACDEILTHIEAGKVVTQISMEWQQRISFTLSCDGILKRIKFADQLISQNDDIDSEDVVQRFDADITLMTGELSNLISDLTAALGGEAKR
1867408..1867659                   protein; -                                                                           N/A                 unknownMSQKDDIPVFPVTGWQAGPLPGYDALVVKFQFLSSPMQPIESAQETQFLVLTPEMAESLASDLQRHIQDLRNSDVHSPQEGKH
complement(1867735..1867920)       PHAGE_Salmon_118970_sal3_NC_031940: hypothetical protein; -; phage(gi100052)         1.07e-18            unknownMNNYYTCSFCGVSELDAKKLIAKGSKDEPAICSECVVSCVNILINYAAVIKPVKLNVTKGE
complement(1868126..1868821)       PHAGE_Salmon_ST64B_NC_004313: regulatory protein; -; phage(gi23505482)               3.17e-169           unknownMNIGNRVRQLRRAKNMKIAELAEAIGVDAANISRLETGKQKQFTEQTLSRLADCLSVDIAELFTSDPKGNTVCKHSDMRKDSANVKDLFRIEILDVSASAGNGLIQGGDVIDVIHAIEYNKDKALAMFGGRPAAELKVINVRGDSMAPTIEPGDLIFVDISINQFDGDGIYVFGFDDKIYVKRLQMIPDKLLVISDNTNYREWSITKDNECRFGVFGKVLISQTQSLKRHN
1868919..1869143                   PHAGE_Salmon_ST64B_NC_004313: DNA binding protein; -; phage(gi23505483)              4.50e-49            unknownMQSPLRKLRKSHGYTLQHVAKGVQVDPATLSRVERCEQAPSTELAERLAQFYAGEISEMQILYPNRYQLSDSAI
1869172..1869726                   PHAGE_Salmon_118970_sal3_NC_031940: hypothetical protein; -; phage(gi100118)         1.46e-133           unknownMGHEPEWKVEKQPRWLVAAIKKTISSLHGGYEEAAEWLDVTKDALFNRLRTGGDQIFPIGWALVLQRAGGTYHLAHSVARASGGVFVPLADMEEVDNADINHRLLEAIEQITSYSQQIRVAIEDGVIEPHEKAVIDEELYQAIAKLQQHSTLVYRVFCVPEKGDARECAAPGAVASNFMEKTNA
1869894..1870880                   PHAGE_Salmon_ST64B_NC_004313: putative antirepressor; -; phage(gi23505485)           0.0                 unknownMEGDFMSMSFAGNQKLSALSICARAIRMSVLALCGNSGVILLSVKRQEHIDSAIPGRYTVQAPHKAGAGRGNPEFNIEHNRAHAVFSCHEHCYAQIMVGRAGPVSAGPGSMLTGISTPVRLTTYKVVESLGGEFIEFNIEAATMATVPTLAQPEIRIINGQAVTSSLAVADYFIKRHADVIRKIESLECSTLFRKRNFAFTSISINQPNGGTRKLPCYQITRDGFAFLAMGFTGKRAAQFKEAYIDAFNQMEKQLSTPSVLSDAAHNASVLYSYISSIHQVWLQQLYPMLEKAESPLAVSLHDRINDAAALASLINMTLNRSEVRGRK
1870877..1871101                   PHAGE_Salmon_118970_sal3_NC_031940: hypothetical protein; -; phage(gi100121)         1.26e-50            unknownMIRNIFKRFTSQRFHCPRPGQWYSTPEGYVLRISLVDRECQKVVCEPLGRNYRVNMPLIAFRSGKNMKHLGGAA
1871098..1872072                   PHAGE_Salmon_118970_sal3_NC_031940: hypothetical protein; -; phage(gi100059)         0.0                 unknownMSSLIQLLDRPIAYNPAFAKLKAGKVKAGPVAAVFLSQLVYWHNRMDGGWMYKTQADIASETALTRDEQETARKRLVALGVLEEARRGVPATMHYRINTARLEALLLETAKPVKKGAQEKTRLRDFQNVETPQSGLVQPRKPDCGDAANKNVETPQTSTGQPNEQACGDPTIFPTGDYTETTQEITQESKTPFCPVAEQPDPEVTLTDQAIEVLTHLNQVSGSRYQKSKTSLENIRARLREGYSVADLQLVIDLKHEHWHENDEQYQYMRPETLFGPKKFESYLQSATRWDQKGRPKRADWGAKKRDVMAFGPVDTTIPEGFRG
1872069..1872542                   PHAGE_Salmon_ST64B_NC_004313: putative transcriptional activator; -; phage(gi23505487)     3.84e-39            unknownMSLLAKVQAFIELNPGLTSNEIADAFPEYARFDVQRSASKLYRCKRVNRRLDGDVFRYYAGKDEAVILTLRQKRSGHTGSGDPMVIAKLVSRAEELESRGLFNRASIVWLEAFSESQFIYEREEFLRRRQKCLNRIKKRIRPVEQVYLAGRFVGNVE
1872539..1873420                   PHAGE_Salmon_118970_sal3_NC_031940: prohead core protein protease; -; phage(gi100061)     0.0                 unknownMTSESVCIESSDVTISVDESASRTWRRPFLKWAGGKYSMLPDLYQVIPAGMRLIEPFVGGGSVFLNSDKHACFLLADVNTDLINLYQMLAVVPGAVIRHARVMFDRLNDAESYMALREEFNAQVMDAPERAAAFLFLNRHCFNGLIRYNRNNQFNVGWGKYPSPYFPEEEIRAFTEMAHNCVFMAAGFRRTLALAGEGDVVYCDPPYEPMPGKDGFTHYAAGGFTWDDHIALAECCVAAHQRGARVVIGNSTSPRVIDLYSQHGFEIRYISARRSISSKGSTREKAKDLVAIL
1873510..1873818                   PHAGE_Salmon_ST64B_NC_004313: holiday-junction resolvase; -; phage(gi23505489)       2.88e-63            unknownMVSASGRKYQSEACAAVIEQLRRLPKPSTAPAAVEITLYPPDKRIRDLDNYNKALFDALTHAGVWEDDSQVKRMLVEWGPVFPKGKVEITITKFETGAGAAA
1873835..1874695                   PHAGE_Salmon_ST64B_NC_004313: hypothetical protein; -; phage(gi23505490)             0.0                 unknownMNNLMVIDGIEVRRDVHGRYCLNDLHRAAGGEQKYRPKYWLDNKQTRELIEQLFTEGGIPPSEQNQSVSFFQGGSDTRSLARAPVNTVRGGAEQGTYVCKELVFAYAMWISPSFHLKVIRTFDRITSAPQISSGMAADKMQAGVILLGFMRKELNLSNSSVLGACQKLQEAVGLPNLAPQYAIDAPAGAPDGSSRPTLALSALLKQHGIRMTANQAYQQLAKLGVVEHRERYSRSAINGIKKFWSLTAKGCMFGKNITSPANPRETQPHFFESKFPELLKLLDTVH
1874739..1875692                   PHAGE_Salmon_118970_sal3_NC_031940: site-specific RNA endonuclease; -; phage(gi100127)     0.0                 unknownMGVVLFRPGSELMPLFMQGRVLLEPEPEQYSSFACGAVPAVSQPLADDPAVRDVFRNESVIYRAGGLDSLESWLLRGNGCQWPHSVWHSEQMTTMRHAPGAIRLCWHCDNLLREQFTERLESIAVENTTKWVLSVVCRDLGFDDMHAVTLPELCWWMVRNDLAEVLPESAARKALRMPKAIVQSATRESEIVPSVPATSIVQDKAKKVLALRVDPESPESFMLRPKRRRWINERYTRWVKSQPCACCGKQADDPHHLTGHGQGGMGTKAHDLFVLPLCRTHHNELHADTVAFEEKYGSQLELIFRFIDRALAIGVLA
1875706..1876458                   PHAGE_Entero_SfV_NC_003444: antitermination protein Q; -; phage(gi19549033)          1.74e-177           unknownMNLEALPKYYSPKSPKLSDDAPATTSESLTITDVMAAQGMVQSKAPLGFALFLAKVGIQNPDFAIEGLIHYAVALDNPTLNKLSEETRLQIVPYLVNFAFADYSRSAASKARCEHCAGTGFHHVLREVVKHSRNGEPVIKEEWEKELCQHCHGKGEVSTVCRGCKGKGIVLDEKRTRFHGAPVYKICGRCNGNRFSRLPTTLARHHVQKLVPDLTDYQWYKGYADVIDKLVTKCWQEEAYAEAQLRKVTR
1876508..1877581                   PHAGE_Shigel_SfII_NC_021857: hypothetical protein; -; phage(gi526244684)             2.37e-05            unknownMDKILPTMGFVCLSLISLKNPPPSGFFICDHFIFCLAKLLYGQELKLSGDIVLSNNERWVSFFDFAFTPTHAAAPSIPIEDILKKLKVLVSSGSAVKLYNHRSRALRISEMKYSIGDSQATLLIQLCDKNGSDPVFGELTTGNLRVEPKLAGEGIAVSCHIVISTDVVKNTADHHKTLVESVPGISKSVLEPFLNAMLREAFAGCEFKNPATKGMCQHRPKLEIYSHGSQTLMDALKGAKIHNVKLVSTRRKGGLDQTAYTELSERSVKYKIIRQPPLKDKERLLEILRKKGQQSGYTKVSISYSKDGKQASLDLDRNEDAATKLFTKSERVILGNLINQCESTVHLQLETKMIGLL
1877594..1878166                   PHAGE_Shigel_SfII_NC_021857: hypothetical protein; -; phage(gi526244683)             1.32e-12            unknownMKLFSPLSYLRIKHEEKDWYDYKIPAAVSLIVTIVYYFHASKISLIETNGLLLQVNGLLQVLIGFYIAALAAVSTFSSSSIDEVMAGVPPTLVEKFRGQKLTVELTRRRFVCYLFGYLALVSFMLFCLGMISILIGKPFHLWLLTFCSPDAILWLKTVFVGVYIFILMNIITTTLLGLYFLAVRFHQSSL
1878255..1878644                   PHAGE_Entero_mEp390_NC_019721: putative holin; -; phage(gi428782712)                 4.31e-56            unknownMSEPVSSATVLAGGLMGASVFGLATGTDYGVVFGAFAGAVFYVATATNIGRIRLVAYFITSFIVGVLGAGLIGTKLAAITHYEKPLDALGAVIISAMCIKFLTFLNSQDLNTLFSILSRIRGGGSDGSK
1878697..1878912                   PHAGE_Entero_mEp390_NC_019721: putative holin; -; phage(gi428782713)                 2.06e-36            unknownMFYRRGDATHRPLISLLAYVMVLVYASVPFRFVFGLYESSHWLVVMVNILICAAVLWARGNVARLVDALRH
1878912..1879529                   PHAGE_Salmon_ST64B_NC_004313: lytic enzyme (putative glycohydrolase); -; phage(gi23505496)     4.68e-121           unknownMNQQQFQQAAGISAGLSARWFPHIDAAMKEFGITAVNDQAMFIAQTGHESAGFTVLKESFNYSVEALKKTFGKRLTPYQCEMLGRIDGRQVAHQPQIANLVYGGRMGNKDAGDGWKYRGRGLLQITGRENYVKCGAALKLDLISTPELLAQEKHAARSAAWFFTLRGCLMYSGDVVRVTQIINGGQNGLADRNSRYNKARAALLV
1879526..1880065                   PROPHAGE_Salmon_LT2: phage-tail assembly-like protein; -; phage(gi16765210)          2.38e-76            unknownMTAVFAFVKARWKTIIVLLMLAGAFLAGIIWSDRGWQKKWADRNSMESSQEANAQTAARWIEQGRIIARDEAVKDAQAQAAKSAATAAGLSATVSQLRTEATKLAARLDAAKHTSDLAAAVRSKTAGADAAVLADMLGRLAEEARYYAERSDESYRAGMTCERIYNSVRESTNNPIAPH
1880586..1881023                   PHAGE_Klebsi_phiKO2_NC_005857: putative small terminase subunit; -; phage(gi46402087)     4.06e-33            unknownMGAVVRSSGGGRKRNLPSGQKSKLTRIAPPEELMSDIAIRIWKTQSKILIERGVFDLEDAPLLLAYCNAFHLMIEAEKVIAEEGLTVSSEMGGEKKHPAVNVRNDSVSQLARLGSLLGLDPLSRIRMTSGKNDPDDEGNEFDEFD
1881023..1882753                   PHAGE_Entero_phiP27_NC_003356: putative terminase; -; phage(gi18249900)              0.0                 unknownMATYPNVNAANQYARDVVNGKILACRLTMLACQRHLDDLERAKDPHWPYRFDKNKAERFLRFSQKMPHTSGEWARRKLRIEFEPWQKFALGVPFGWVRKDTGFRRFTEIYIEVPRKNGKSAIAAAVGNYMFCADGEYAAEVYCGATTEKQAWKVFAPALAMVKKLPALRQKFCIKPWAKKMTRPDGSLFAPIIGDPGDGDSPSCAIIDEYHEHDTDALYTTMTTGMGAREQPITLIITTAGFDIASPCYEKRTQVVEILERIREGGENEAIFGIIYTLDDDDDWTQPEALIKANPNYNISVKEGFLKAKQLLAMSTPGQTNKILTKHFNKWVSSKAAYYNLQKWMTAADKTLRLSDFAGEECYPGIDLASKLDLNAVVPVFRREIDGLSHYYCVSPMFWVPEDTVYATDPALKTIADRYQSFVNQGVLVPSDGAEVDYRLILEAILKLRETVKIAASPIDPYGATGLSHMLQDEGLEPVTITQNYTNMSDPMREIEAAIAAGRFHHDGNPLMTWCISNVVGKYLPGSDDVVRPVKEGAGNKIDGAVGLMMGVGRAMLNEPKDFLSNLDPDEELLFL
1882902..1884119                   PHAGE_Entero_SfV_NC_003444: portal protein; -; phage(gi19548993)                     0.0                 unknownMLIDAIFRSNSLENPAVPVTVEAVENDGIFNGDVIVNPRTAMKLAAVYACIYVISSNVAQMPLHVMRRTGKKVETARDHPAFYLVHDEPNSWQTSYKWRELKQRHILGWGNGYTRVLRHRRTGEVTGLEACMPWETTLLNTGGRYTYGVYNEEGSFAINPDDMIHVRALGNDQKMGLSPVLQHAETIGMGMSGQKYTESFFSGNARPAGIVSVKGELNDGSWKRLKEMWQKATAMLRSQENRTMLLPAELDYKALTVSPVDAQLIDMMKLNRSMIAGIFNVPAHMINDLEKATFSNISEQAIQFVRYTMMPWVTNWEQELNRRLFTRAEREAGYYVRFNLAGLLRGTAKERAEFYHFAITDGWMSRNEARAFEDMNPKDGLDEMLVSVNASRPAKSTTQENTQDE
1884148..1884714                   PHAGE_Entero_SfV_NC_003444: capsid protease; -; phage(gi19548994)                    2.49e-123           unknownMRAETHDSEPSRIIGYGSVFDSRSELIFGSFREIIRPGAFDEVLNDDVRALFNHDPNFILGRRSAGTLALTVDERGLRYDITAPETQTIRDLVLAPMQRGDINQSSFAFRVARDGEEWYQDEDGVVIREITRFSRLLDVSPVTYPAYQEADSAVRSMKAWQEARDSSALQKAINQRMARERVLTLLNA
1884724..1885953                   PHAGE_Entero_SfV_NC_003444: capsid; -; phage(gi19548995)                             0.0                 unknownMKLHELKQKRNTIATDMRALNEKIGDNPWTDEQRTEWNKAKSELEALDERIAREEELRRQDQTYVDENEEEQRNNQDPDKDPQQDEKRGQIFDKWMRHGASELSSEERKALRELRAQGVAPDEKGGYTVPDTFLAKVVEQMKSYGGIASVAQILATSDGRTMEWATADGTAEVGVLLGENEEAGEEDTEFGMDSLGALKMTSKIIRVSNELLQDSAIDMEAYLARRIAERIGRGEARYLIQGTGTGTPKQPKGLKASVTGTTQTAAAGAVKWQEILALKHSIDPAYRRGPKFRLAFNDNTLKLISEMEDGQGRPLWLPDIVGVAPASVLNVPYVIDQEIDDIGAGKKFMFCGDFDRFIIRRVRYMILKRLVERYAEFDQTGFLAFHRFDCILEDTSAIKALVGKGSASS
1886033..1886356                   PHAGE_Entero_SfV_NC_003444: hypothetical protein; -; phage(gi19548996)               1.34e-48            unknownMLLSPEEIKLQLRLDEDYADEDKFLELLGRAVQARTENFLNRRLYTAEAGVPADDPEGLILSDDIRMGMLLLVTHFYENRSTVTEVEKVELPMSFNWLVGPYRYIPL
1886353..1886757                   PHAGE_Salmon_ST64B_NC_004313: hypothetical protein; -; phage(gi23505454)             1.03e-91            unknownMKLRQAQASATYLLPDPGELDQRIVIRRRVDVPADDFGVTPTYPEQIRAWAKKAQPGAAAYQGAVQIENRVTHYFTIRFRRGITADHEVLHDDISYRVKRVRDLNSKRRFLLLECEELGTDNGSDYAAESIFTR
1886798..1887241                   PHAGE_Salmon_ST64B_NC_004313: hypothetical protein; -; phage(gi23505455)             2.94e-95            unknownMRRAFVSIGQVHMRDARRLVMKRGRSGPGDNPSYRTGKLARSIGYYVPRASSRRPGLMVKIAPNQKNGEGNRPISGAFYPAFLFYGVRRGAKRKKGHHRGASGGSGWRVAPRNNYMTEVLDKRRSWTRYVLSRELRKSLRPQRRKKK
1887238..1887798                   PHAGE_Salmon_ST64B_NC_004313: hypothetical protein; -; phage(gi23505456)             4.84e-135           unknownMKLTPIIAALRSRCPRFENRVGGAAQFKAIPEAGKLRLPAAYVVPAEDVTGEQKSQTDYWQDLTEGFSVIVVLSNERDEKGQWASYDAVHDVRQEIWKALLGWEPDPQAHEIQYAGGMLLDLNRHELYYQFDFTVKYEITETDTRQQDDLDGLPDLKTLSIDVDFIEPGTGPDGDIEHHTEITFQE
1887956..1889452                   PHAGE_Salmon_ST64B_NC_004313: Tail Sheath protein; -; phage(gi23505458)              0.0                 unknownMAISFNSIPSDTRVPLFYAEMDNSAANTARDSGASLLIGHASNDASIAVNSLVLVSSVDYARQICGAGSQLARMVGAYRKTDPFGELYVIAVPESTGAAATVALTVTGEATETGTVNVYTGRTRVQAPVTSGDDAAAVAVSIKDAVNANPDLPFTATSEAGVVTLTARHKGLYGNEIPVTLNYYGFGGGEVLPAGVNITVASGVKGAGAPALNDAVAAMGDEPFDYIGLPFNDTASVNTMATEMNDSSGRWSYIRQLYGHVYTAKTGTLSELVAAGDQFNLQHITLAGYEKDTQTPADELAASRTARAAVFIRNDPARPTQTGELVDMLPAPKGKRFTTTEQQTLLSHGVATAYVESGVLRIQRDITTYRKNAYGVADNSYLDSETLHTSAYVLRRLKSVITSKYGRHKLANDGTRFGPGQAIVTPAVIRGELGSTYRQLEREGIVENFDLFQQHLIVERNANDSNRLDVLFPPDYVNQLRVFAVLNQFRLQYSEEAA
1889452..1889808                   PHAGE_Salmon_ST64B_NC_004313: Tail tube protein; -; phage(gi23505459)                1.99e-83            unknownMGKIAGTTYFKIDGQQLSVTGGIEVPMNTKVRDDVIGLDGSVDYKETSRAPYTKVTAKVPKNFPVDKITSSDVMTITSELANGQVYVLSNAWLHGEANHNPEEGTVDLEFHGEEGFYQ
1889805..1890131                   PHAGE_Salmon_ST64B_NC_004313: hypothetical protein; -; phage(gi23505501)             1.76e-73            unknownMIKELVLKKPIMAHNEKLHVLELREPSYDEIEAIGFPFTVSGDGGVRLDSSVALKYIPVLAGIPRSSAAQLAKLDIFKACMLILNFFTRSETEEDSESGSTTPHTSGE
1890216..1892144                   PHAGE_Salmon_ST64B_NC_004313: tail protein; -; phage(gi23505460)                     0.0                 unknownMADSFQLKAIITAVDQLSGPLKGMQRELKGFQKEMAGLAIGAAAAGTAVLGALALPVNAAIGFESKMADIRKVVDGLDDKKAFAQMSDDILTLSTQLPMAAEGIAEIVAAGGQAGIARGDLMQFANDAVKMGVAFDTTAEESGQMMAQWRTAFRLTQEDVVVLADKINYLGNTGPANAKKISDIVTRIGPLGGVAGVASGEIAAMGATIAGMGVESEIASTGIKNFMLSLTAGNSATKAQKQAMAFLKLNPRKLAEDMQKDSRGAMLKVLDSLAKVPKAKQAAVMNALFGKESLSAIAPLLTNLDLLRTNFDRVADAQEYGGSMQKEYASRASTTENQLVLLKNSVNAISVTLGDTFLPAINEAAEAVMPYLEQLRTFVRANPELVQSAAKFGAALLAVGVSIGSLSRAVKILNSVINLSPAKVAIAALVAGAMLIIENWDDVAPVIKAVWQEVDNVAQEMGGWETVIEGVGLVMAGSFTVRTIGALQQSVLLAGRLSGLLGKIGRMGAMTLTIGVAVSLFKELKDLEQGAKDAGMDAGAFAVQKLQTKERERGYNGFIPRLKELLGMDTPIPQGRYQPYVPLTRRSGVLGRAVPPSTQRSELKVTFENAPQGMRVTDIPKSGNPLMNISHDVGYSPFRTSR
1892178..1893518                   PHAGE_Salmon_ST64B_NC_004313: tail/DNA circulation protein; -; phage(gi23505461)     0.0                 unknownMAFFSSTGWRGRLRDASFRGVPFSVEDDESTFGRRVQVHEYPNRDKPWTEDLGRATRRLTINAYLVGDDYADRRDRLIGAIETAGPGTLVHPQYGEMQGSIDGQVRITHSSTEGRMCRVSFQFVESGELSFPVAGMATAKRLETSGGLFDDAIDSMFSTFSLSGISDFIQNDVIADAASMLGDVADAFRMVDSGVSAAMRLLQGDLSVILMPPGAASDFVNALQKAWRSGDRLRGSTSDLVTMIKTMSGITLDPGLSPRGTWPTDSGSAAKQKMQRNMIAAAIRTTAISTAVHAVTTLKQPRDVPDVRGVNQPAGTGRDSDIITVMHPALDGVQTVSNGSFPPNYEDLKAIRTALNAAIDQEQLRIRDDVLFQQISVMRTDLNRDISARLAQVERTALRTPDDVLPALVLAAAWYDDAGRESDILTRNPVPHPGFIPVEPLRVPVR
1893515..1894573                   PHAGE_Salmon_ST64B_NC_004313: Tail protein; -; phage(gi23505462)                     0.0                 unknownMNNTVFLRVNGRDWGGWTSVRISAGIDRIARDFNVSITRQWPGGEDVPPVKNGDAVEVLIGDDLVITGWVEALPLRYDAQTIMTGIVGRSKTADLIDCSASPAQHNGKNLFLIASALARPFGVDVVDAGAPAAAVIEAQPEHGETVVDCLNRLLGQAQALAYDDERGRLVLGRPGSMKAATALVLGENILSCDTERSVRERFSSYLVTGQRPGTDDDFGEATIAAIRQSTGDAGVTRYRPHTIQQSGTATTDSCKSRCEFEARQRAAKTLETTYTVQGWRQGNGELWKPNQAVVVYDPLNGFDNETLVIAEVTYSQDNNGTLTEIRVGPADAYLPEPFRPKAKKKVSEEADF
1894573..1895106                   PHAGE_Salmon_ST64B_NC_004313: putative base plate assembly protein; -; phage(gi23505463)     3.23e-128           unknownMANHPLQNMITRAVITAIDTVRKCQTAGLKLIAGEKKENVEHLEPYGFTSAAQNGAEAVVLFPGGGRSHGVAVVVADRRFRLKGLARGEVALYDDQGQSVTLTRAGIVVNGGGKPVIFTNATKARFEMPIESTGDIRDNCDSSGKTMAEMRTTYNGHTHKENGDGGGITDKPGQPMS
1895111..1895524                   PHAGE_Salmon_ST64B_NC_004313: putative tail protein; -; phage(gi23505464)            3.33e-96            unknownMILYVNGIRKDATASLDFLTRAVVISLFTWRRAERDDRTPQPYGWWGDTWPAVQNDRIGSRLYLLKRRKLTNKTPQDAREYMQQALAWMTDDGVAARIDVTSERTGTDTLAAGVTIYQRDGVIHNITFDDIWSKLNG
1895556..1896596                   PHAGE_Salmon_118970_sal3_NC_031940: hypothetical protein; -; phage(gi100096)         0.0                 unknownMIATIRSDLLTRFQQDVVLRRMDAEVYSRVQAAAVHTLYGYIDYLARNMLPDMCDEDWLYRHARIKRCPRKNAVSAKGFARWDGIAGTPEIPAGTQIQRDDQVTFTTLQTVKASGGLLRVPVIGDVAGTAGNTDDGTALRLGTPITGIPSTGYADTLTGGADTEEPETWRARVMERYYWIPQGGADPDYVIWAKEIAGITRAWTFRHYKGTGTVGVMVATSNPVNPAPGDDLVKAVRDHILPLAPVAGGGLFVFAATEKSIPVTVALAKDTPEIRTAIIAELNALMLRDGAPSGKIYVSRISEAISLATGEVAHQLRVPAADVVLGKTELPVLGNITWATYTGENG
1896599..1897186                   PHAGE_Salmon_ST64B_NC_004313: putative tail protein; -; phage(gi23505467)            6.61e-145           unknownMALQDEYTQLLYHLLPEGPAWDGENPLIEGLAPSLNRVHQRADELMAEIDPARTTELIDRYEQLYGLPDSCAPEGVQTLQQRQQRLDAKANVAGGINERFYREQLDALGYTAATIEQFQNLDSTPDPEWGEFWRYYWRVNIPADANISWQTCTSTCDSAIRTWGDTVAECVIDKLCPSHTVVVFAYPEGKENAQN
1897287..1898735                   PHAGE_Salmon_ST64B_NC_004313: tail protein; -; phage(gi23505468)                     0.0                 unknownMWDAVQEEVCTVIEAAGIPLSKGEHTQLHAAIGRLIDEQVKTRLEKNQNGADIPNKPLFLQNVGLGETINLAAGALQKSQNGGDIPDKKQFARTIGAVTSTTITLGESGWFKIATVVMPQATSTAVIKLYGGAGFNAGSPEQAAISELVLRAGNGSPVGITATLWRRSPSAANEVAWVNTSGDTYDIYINIGQYAYWLIAQYDYTGNANVTLHSTPEYSSVQPGNSTSGQTYTLFNSLMKPTAGDVEALSVNGGRLNGPLGIGTDNALGGNSIVFGDNDTGFKWHSDGVLGIYANNALVGYIDNSGLHMSVDVLTNGAVRAGNAKKLSLTSNNNSTMTATFNLWGDANRPTVIELDDDQGWHLYSQRNPDGSIVFTVNGDITANTLRASGAIYQNNGDIFGSLWGNGWLSTWINNNLVLDVQLGAGTSVTTWNNAGSWPNTPGYVVTSVWKDYQGENIDGINYAPLQKRVGSQWYTVQGGTV
1898735..1899304                   PHAGE_Salmon_ST64B_NC_004313: Probable tail fiber assembly protein; -; phage(gi23505469)     1.25e-138           unknownMKKYQNIKNFRLIDAPVNRDKTQAEINIGAYFLESDDGQDWYECQSLFSDDTAKIMYDHEGVIWGVVNKPVPQRGNTYSVSMLWPVNMSVAEIDAADCPDDCRGDGTWLYQDGKVVQRGYSPEELRKKAEAEKVRRLAEAESAIAPLARAVKLKIATDEEIKRLEAWELYSVMVNRVDTSAPDWPDIPR
1899439..1899588                   PHAGE_Entero_PsP3_NC_005340: major tail sheath protein; -; phage(gi41057373)         1.48e-09            unknownMSDFHHGTQVIQFNGGTRVTSTISIEIVSMVFTFSFAETLLAFISYVCK
complement(1899589..1900479)       PHAGE_Salmon_ST64B_NC_004313: hypothetical protein; -; phage(gi23505470)             0.0                 unknownMPLDQHTPLLFQWFERNPSRFGENQIPIINTQQNPYLNNIINAAIIEKERTIGVLVDGNFSAGQKKALAKLEKQYENIKVIYNSDLDYSMYDKKLSDIYLENIAKIEAQPANVRDEYLLGEIKKSLNEVLKNNPEESLVSSHDKRLGHVRFDFYRNLFLLKGSNAFLEAGKHGCHHLQPGGGCIYLDADMLLTGKLGTLYLPDGIAVHVSRKGNSMSLENGIIAVNRSEHPALKKGLEIMHSKPYGDPYIDGVCGGLRHYFNCSIRHNYEEFCNFIEFKHEHIFMDTSSLTISSWR
1901347..1901358                   attR                                                                                 N/A                 CTCTCTCCGCCA
1901769..1901894                   protein; -                                                                           N/A                 unknownMLTDASYLKSLEDDIMQNNRLKDSPVDKHVEDEKKKKNAAR
1902373..1903191                   protein; -                                                                           N/A                 unknownMQLPEQDEFSDFFAANDDEQASLRRKFFLEKHKEPCLSESALEDYQALFMSIYGINIDWKEGTFSLLEALSDNQGGKPVTVKFDYDSEIETATINLVDTQYVFHHYPMGSDGFDTELVRIEHILANSGYSLRVYQNSTFSDTLSFLLIPSDEWKRVEQHYSPEHISEYFVPYGKQLVIPEVTAPVVNYVPSVKQEASNVPALFNARGIRICFLSIMLIAFAIYILWNILTKIEPLSSGQPAGCENLQNLYSKLRPEVAEPLKEKMRKSLGCK
complement(1903446..1903556)       PROPHAGE_Ralsto_GMI1000: isrso12-transposase orfa protein; -; phage(gi17546157)      3.50e-10            unknownMTELRRLRQLEDENQRLKKLVADLSLDKEMLQEVLN
1913504..1913515                   attR                                                                                 N/A                 TAAATATATCTT

#### region 2 ####
2427336..2427347                   attL                                                                                 N/A                 GTAAAAAAATTG
complement(2437343..2437681)       PHAGE_Acinet_ZZ1_NC_018087: putative quaternary ammonium compound-resistance protein qacE; -; phage(gi392973036)     2.67e-13            unknownMTKEAVIFLFIAIVVEVIATISLKLSDSFTRLVPSLVTIIGYCIAFWCLTIPMRTIPAGIIYAIWSGVGIVLIGLIGWLFLGQKLDMPAIIGMLLIICGVIVINLFSKSVSH
2437884..2437985                   PHAGE_Entero_phiP27_NC_003356: putative integrase; -; phage(gi18249865)              2.15e-08            unknownMGHETAQMVYEIYGMWIDDMNDEQVAMLNARLS
complement(2438321..2438494)       protein; -                                                                           N/A                 unknownMAAKWALVAILVPFLLVGCASLDKARQIFEAAGQSRSERLLGLKSKSPVVADNWGFL
complement(2438527..2439072)       PHAGE_Erwini_vB_EamP_S6_NC_019514: endolysin; -; phage(gi422935930)                  8.98e-87            unknownMKPKDEIFDEILGKEGGYVNHPDDKGGPTKWGITEKVARAHGYRGDMRNLTRGQALEILETDYWYGPRFDRVAKASPDVAAELCDTGVNMGPSVAAKMLQRWLNVFNQGGRLYPDMDTDGRIGPRTLNALRVYLEKRGKDGERVLLVALNCTQGERYLELAEKREADESFVYGWMKERVLI
complement(2439069..2439350)       PHAGE_Entero_phiP27_NC_003356: putative holin; -; phage(gi18249893)                  2.13e-24            unknownMESNLTGTLNAGLCLVTVLALFLYRRNGARYKPGIAWLSYLLMLGYALVPFRFLAGHYPSSSWPVVLMNALFCGLVLWARGNVSKILSLLRLR
complement(2439450..2439845)       PHAGE_Salmon_SJ46_NC_031129: hypothetical protein; -; phage(gi100118)                9.67e-63            unknownMLGIFRKKTRKAIVEVKKMENRDAVEATVWGAYSIAYADGTCDAKEIAVLEKTIAALPAFAPFSGEIAQMSANIRARYEASPRSANAQALRELADVAGTAEAVDVLCLYWPRSCPALLTTTVNRWMRCVQW
2440634..2440645                   attR                                                                                 N/A                 GTAAAAAAATTG
2440979..2440991                   attL                                                                                 N/A                 TAATTCAAAAAAG
complement(2442016..2442552)       PHAGE_Salmon_vB_SosS_Oslo_NC_018279: antitermination protein Q; -; phage(gi399528832)     6.62e-07            unknownMIYPTNTGKSGEHLRLSTLESVWIQGKLRMWGRWSYIGGGKTGNMFNQLLASKKLTKTAINDALRRMKKAGLEKPELEVFLREMINGKQKSWLAHCTDTEALIIDRVVGEVLTDHPGLLGILNQRYVGRGMSKRRMAELLNEQYPEWALITCRRRVEQWLSIAEFILYSPMRKAFDYA
complement(2442549..2442839)       PHAGE_Shigel_Stx_NC_029120: hypothetical protein; -; phage(gi985761275)              1.21e-30            unknownMADLRKAARGLMCTVRIPGHCNHNPETSVLAHYRLAGTCGTATKPNDMQAAIACSSCHDIVDGRVKIDDFTKTEIRLMHAEGVFRTQEIWREKGIL
complement(2442839..2443438)       PHAGE_Entero_mEp237_NC_019704: hypothetical protein; -; phage(gi435439315)           1.27e-71            unknownMAHLQLVKQTSSGLLLPATPESEDFLRSVKIGAWIHADFKRVRNYAFHKRFFKLLQLGFDYWTPIGGAILPQEQELITGFVDFLCESAAQGHSPALSDAAEQYLHKVAVNRTLDVALLKSFDAFREWVTIQAGFYTEHYYPDGSRGRRAKSIAFANMDETEFQQVYKAVLNVLWNWILFRKFSSPEEVENVAAQLLEFA
complement(2443501..2443671)       protein; -                                                                           N/A                 unknownMKKLKDLLELDEDGLYAVRVKNGEISFCTLIPDDHLILSVEAFIDYLIRLGFTVSY
complement(2443962..2444117)       PHAGE_Entero_933W_NC_000924: host killer protein; -; phage(gi9632541)                1.00e-25            unknownMKQQKAMLIALIVICLTVIVTALVTRKDLCEVRIRTGQTEVAVFTAYEPEE
2444544..2445476                   protein; -                                                                           N/A                 unknownMHSVNFYSFRVLTHKGSRASKKLNDLGLSNKKTAYELFVDYFTLYKNTPIEFGVSKTKISLEQHTKLHFDNTKKIIYGYIKVGKYGESSEIKDVKLKKVHYRTTAYDVTLKERYILIYLPDNLEEGIIAFHSCDNISARGVLSDSITEYLKKQFQLEARINPLHHKKIPQYILNSELKQIKAQGYKAPEDIADSFGKNKTNIKTDLIIKANDGIFGSFRDLRNKNIGNIIEIIEDKCDAIKVSLQLGSRTVVFNYDTILKKGISAELDDNDLKINPLTGIPDLTALHDTIKNLSNDILEELHCGNKGVII
2445473..2446027                   protein; -                                                                           N/A                 unknownMNKINVLGVIIKHYKTMSDQRGTMLMSDITVHFIVPLSLSFVLCWTYGIMKPAIASVFVNFGAITTALLMSAVIMIYEQKQKTITKISDIIEGNKSRDKLISLNTNKTIYEQLCHNVAYAILTSIVLVIFSVIIYFLPDNAVDLMKWYFRAPAYIVSFLAYTSFFITVITFLMVIKRFSTILDN
complement(2446189..2446479)       PHAGE_Shigel_Stx_NC_029120: LygF; -; phage(gi985761265)                              1.09e-21            unknownMTGLTIYSTRHYLDKAERCGDVYQAGRRGGIFPSEEAYRAWKKQAKVDADLIWKLPDGEVRRYDRHHNVICRECRKSEYMQRVLAFYRGNFQEVLL
2446791..2447258                   PHAGE_Pseudo_F116_NC_006552: transcriptional regulator; -; phage(gi56692918)         1.47e-10            unknownMRKKREEIAPPEATQRLRAIWDAKKRDLKLTQEIAADLMGFETQSTVSHYLNGKAPLNTDAALKFSVLLRVKPEELRPDLADLMNYVRSSGTYDDNFEGGGWRMVSRQQADLLNLFDILPESEKEKLIDRLKGQNELYKEAFQNMLAAQKRLKNQ
2447491..2447631                   protein; -                                                                           N/A                 unknownMGRNEVIQYLMDSCNVSFSAALQALRDNGWDMFLAQCELQEQYYPG
2447634..2447798                   PHAGE_Salico_CGphi29_NC_020844: hypothetical protein; -; phage(gi472340166)          6.40e-11            unknownMDKLQKIHLGNNESLVCGVFPNQDGTFTAMTYTRSRTFKTETGARRWLERNSGE
complement(2447906..2448427)       protein; -                                                                           N/A                 unknownMSETALVIVKFLIGKSVGQFMLTVALFFLIIIFIPRDITELIEARSDLPYAVQIFSFAVAYLIVLILKVTGYFFVSALPLCQRRGRAKRMLKTLNSLSTEQLFLLEPFLKTHSPTFRASWDNPDADALVKAGIVRPAGSCIDGVSVMFKIEPEYESLMLSTWNPCTKRFDISR
2448865..2449086                   PHAGE_Shigel_Stx_NC_029120: Kil protein; -; phage(gi985761255)                       9.97e-41            unknownMIAHHFGTDEIPRQCITPGDYVIHDGRTYIASANNIKKRRLYIRDLTTQRCITDCMVKVWLNRNGLPAKAESW
2449171..2449488                   protein; -                                                                           N/A                 unknownMKNVPESVIAELRQLSGKIRTLCIENNMPCVVSYARDCDDESVSRTLVAYTDSETGAYDRSITAAIMLLKMNEAPPENFISLLKLMECKELVTNAFCSMKNESLH
2449516..2450133                   PHAGE_Shigel_Stx_NC_029120: exodeoxyribonuclease VIII; -; phage(gi985761253)         1.05e-47            unknownMSDNKTEYSYYIKVKNESARKRLGFPFAFWWKTESSEAAATARLAVSMLDAGFEPTDFAKPVRVNSPAVNELPPEGSFDTTFCQKYELGGEDGKTFMLIPGTPATDAHDEKTEECADDAGTEESGTDTSDNDECQDCEVSVATLPFPQRVLHIFTYAATDKKYLHHATRAQRRHITVLEMEQENSYIQNLLMVLRKSEQVHAQDE
2450297..2450398                   PHAGE_Entero_phiP27_NC_003356: putative integrase; -; phage(gi18249865)              2.15e-08            unknownMGHETAQMVYEIYGMWIDDMNDEQVAMLNARLS
2450450..2451385                   protein; -                                                                           N/A                 unknownMQEIQKNTKKEQYNLNKLQKRLRRNVGEAIADFNMIEEGDRIMVCLSGGKDSYTMLEILRNLQQSAPINFSLVAVNLDQKQPGFPEHILPAYLEQLGVEYKIVEENTYGIVKEKIPEGKTTCSLCSRLRRGILYRTATELGATKIALGHHRDDILQTLFLNMFYGGKMKGMPPKLMSDDGKHIVIRPLAYCREKDIVRFAEAKAFPIIPCNLCGSQPNLQRQVIADMLRDWDKRYPGRIETMFSAMQNVVPSHLCDTNLFDFKGITHGSEVVDGGDLAFDREEIPLQPAGWQPEEDDTALEALRLDVIEVK
complement(2451429..2452802)       PHAGE_Entero_CAjan_NC_028776: helicase-like protein; -; phage(gi971742387)           3.22e-06            unknownMTAFSTLNVLPAAQLNNLTELGYLEMTPVQAAALPVILAGNDVRVQARTGSGKTAAFGLGLLHRIDVTLFQTQALVLCPTRELADQVAGELRRLARFLPNTKILTLCGGQPFGAQRDSLQHAPHIIVATPGRLLDHLQKETVSLDALHILVMDEADRMLDMGFSDAIDEVIRFAPATRQTLLFSATWPEAIAAISGRVQQQPIRIEIDTVDALPAIEQQFFETSAHEKISLLQTLLSQHQPASCVVFCNTKKDCQAVCDALNAVGQSALALHGDLEQRDRDQTLVRFANGSARILVATDVAARGLDIKSLELVVNYELAWDPEVHVHRIGRTARAGSSGLAISFCAPEEAQRANILSEMLQLKLNWLNAPARQPSLPLAAEMATLCIDGGKKAKMRPGDILGALTGDIGLDGADIGKINVHPMHVYVAVRQAVAQKAWKQLQNGKIKGKSCRVRLLK
2453127..2453139                   attR                                                                                 N/A                 TAATTCAAAAAAG

#### region 3 ####
2662199..2662213                   attL                                                                                 N/A                 GAATACGATTCCTGT
complement(2667313..2667549)       PROPHAGE_Salmon_LT2: phage-tail assembly-like protein; -; phage(gi16765208)          7.87e-47            unknownMNDEAAEAAARLREAEGTKNRLLQITSEKIAPLQDAVDLDEATNKEKASLLAWRKYRVQVNRVDTLKPVWPEKPASSL
complement(2667762..2668448)       PROPHAGE_Salmon_LT2: phage-tail assembly-like protein; -; phage(gi16765208)          1.70e-90            unknownMDGNKSHSYTARAQDIDLGTKTTSSFDYGTKSTNTTGNHTNQFGGYINSYWGDSNHTSFQLGGGAWTQAAGDHAHTVYIGGHEHTMYIGPHGHVVIVVADGNAETFGLMDGGVDAAITAYFGSQLQERVQQNIIREYLGEQPVGTAFVIETGNSKHPWLVHAPTMRVPLIIDGTDAVYNATRAALLAIFQHNKSAGEDRKITSVALPAMGAGCGQVPPDSVARQIVLI
complement(2668769..2669365)       PHAGE_Phage_Gifsy_2_NC_010393: bacteriophage side tail fiber protein; Lambda gpStf (gpN) homolog; -; phage(gi169257320)     4.52e-120           unknownMGEVQTKAPLDSLALTGTPTAPMPETTAAGIEIATAAFVAAKVAQLVGSAPEALDTLQELADALGNDPNFAITVLNKLAGKQPLDETLTALSGKSADGFIEYVGLRETINHAADALHKSQNGGDIPEKPLFVQNIGALPASGTAVAANRLASRGGLPALTGTTRGSDSGLIMGEVYNNGYPTQYGNILRLTGTGDGEY
complement(2669918..2670409)       PHAGE_Phage_Gifsy_2_NC_010393: bacteriophage DNA packaging protein; terminase, small subunit; -; phage(gi169257298)     1.53e-36            unknownMDGELKNLKCNICQLAAITGLHRQTVVSRLSGVPLAPGSNEKNKLYLLTDVIRVLMETPVSQAAEHQDPNKMTPKERKNWFDSEKGRFWLEKEMKQVVPLPEVRQQMAAIVKAITQVLEVWSDKLERDKGWSADQLNEAQDVVDEARILLVKAIQETADDDGE
2670717..2670884                   protein; -                                                                           N/A                 unknownMKNIITIIVAIIIVFYAGMWSQKFLMEDECLDSGGSYNENGICNIAGSHQDVPPK
complement(2671141..2671674)       PROPHAGE_Salmon_LT2: phage-tail assembly-like protein; -; phage(gi16765210)          9.91e-124           unknownMNLLSALLKRYWLQLVFILLMAGAFIAGNVWSDRGWQKKWADRDSAESSQEVNAQTAARIIEQGRVIARDEAVKDAQAQAAKSAATAAGLSATVSQLRTEAKKLATRLDAAKHTANLAAAVRSKTTNADARMLANMLGDIAEEAKHYAGIADERYRAGMTCERVYDSVRESNNYRRH
complement(2671728..2671958)       PHAGE_Salmon_Fels_1_NC_010391: putative bacteriophage endolysin; -; phage(gi169257182)     4.51e-38            unknownMNGKKAFAPRSAKIRITGLENYTRCGVALKLDLVANPGQLELERHAARSAAWLFVTKGCLKYSGDLVRVTQIINGG
2671989..2672642                   PHAGE_Phage_Gifsy_2_NC_010393: putatitive bacteriophage exodeoxyribonuclease VIII; -; phage(gi169257272)     1.03e-15            unknownMPDNTPTTHEENAARLSQAGKCLRDIEAGRFQCDEEKPQPTGELADEPATPEAVEQDTTEHHPAPQPLENEPPVSQTEAGYQKIRAELHEARKNIPPKNPVDVGKQLAAARGEYVEGISDPNDPKWVHNNYSASNQGEKEEVVQEEKQPAAEPEAVTRNADGTFDVSALFPPPSNQTEKTEARTERDGETPKESNQQETAGDTGQEITTDGGSGTTS
2672660..2673271                   PHAGE_Entero_HK022_NC_002166: integrase; -; phage(gi9634144)                         7.33e-53            unknownMALIEKLKGTDSFTVSAWIDRYEVLLQRRSLSVNTYKIRSNQLATVREKMGEMILAEVTTRHIAEFLESWIAEGKNTMAGAMRSVLSDMFREAIVEGRITTNPVEPTRAPEIKVARERLQLETYNATRTAAEYLPVWFPLAMDLALVTGQRREDIVNMKFSDIVDGRLHVTQIKTGMKIAFPLSLTLQAPGLRPGRLSIAADW
2673286..2673555                   PHAGE_Entero_HK022_NC_002166: integrase; -; phage(gi9634144)                         3.04e-15            unknownMISAGIRKNSPTGNIHPDGLTKKFVKARKISDVKCSDNPPTFHEIRSLLGRLYKDERGEEFAQKLLGHTSENTTKLYLDERDNKAYVML
2673682..2673711                   attL                                                                                 N/A                 AAATAAAAAGAGACCGAATACGATTCCTGT
2674674..2675300                   protein; -                                                                           N/A                 unknownMQIDRLKIDTQEKYDALNLQREHHKKFLQTIKANSFDRAMAERPENPISLSLIYSSIDSIKYNTGNCADMSLILGAIIAKYIPQRLTGIGFSKNNVFDARISTSLMYNSASGGNHVVVFLTFTDSKGISEYILDPWLDARIFKKEESYEIYKNNSSEYINENHCFEAYDKYTAIMNSAEYIDAITKTINLLYRVNLDEIQLTNPFKFI
complement(2675415..2675567)       PHAGE_Salmon_Fels_2_NC_010463: DNA-invertase; -; phage(gi169936026)                  1.72e-14            unknownMERELIVERTSAGLAAAREQGQIGGRRPKLTTEQWAQPGASLGPEYRDSR
2675780..2676502                   protein; -                                                                           N/A                 unknownMTKITLFPHNFRIQKQETTPLKEKSTEKNSLAKSILAVKNHFIKLNSKLSERFISHKNTESSATHFHRGSASEGRAVLTNKVVKNFMLQTLHDIDIRGSASKDPAYASQTREAILSAVYSKYKDQYCNLLISKGIDIAPFLKEIGEAAQNAGLPGATKNDVFTPSGAGANPFITPLITSAYSKYPHMFTSQHQKASFNIYAEKIIMTEVVPLFNECAMPTPQQFQQILENIANKYIQNTP
complement(2676704..2676931)       PHAGE_Phage_Gifsy_2_NC_010393: bacteriophage side tail fiber assembly protein; Lambda gpTfa analog; -; phage(gi169257321)     4.74e-41            unknownMKDEAAEKAAQLRQAEETKSRLLQMASEKIAPLQDAVDLGLATDDEKAQLDEWKKYRVLVNRVDTLNPDWPEKPS
complement(2677053..2677769)       PHAGE_Phage_Gifsy_2_NC_010393: pseudogene; bacteriophage tail fiber C-terminus (Host specificity); Lambda gpJ homolog; -; phage(gi169257318)     1.88e-173           unknownMEDTPDGKISQFLVAADRIAYINPANGNETPGFVMQGDQIIMNEAFLKYLSAPTITSGGNPPAFSLTPDGKLTAKNADISGHINAVSGSFTGEINATSGKFSGVIEAREFVGDICGSKVMQGVSIRATNDERSTSTRYTDSATYQIGKTITVMANCERNGGTGAITVTININGQVKTAEVMPYTAGIPAMYQTVVFSVYTTSPVVDISVSLRVRGQYTTSASVWPLVMVSRSGSNFTN
complement(2677912..2680272)       PHAGE_Phage_Gifsy_2_NC_010393: bacteriophage tail fiber (host specificity) protein; Lambda gp J homolog; -; phage(gi169257317)     0.0                 unknownMLINNTPVVDADGNSNIHGVTVVYQVGETPQAPLEGFEASGAETVLGVEVKHDNPVTRTVVSENVDRLRFTFGVQMLQETMDKGDRNPSSVNLLIQFQRSGIWNTEFDITINGKITTQYLASVVADNLPPRPFSVRMVRVTPDSTTDRLQNKTLWSSYTEIIDIRQGYPGTAVAGLLVDAEQFGSQQVTRNYHLRGRIFQVPSNYDPDTRTYTGLWDGAFKPAYTNNPAWCTMDKLTHPRYGLGRRIGGADVDKWALYAIAQYCDQPVPDGFGGTEPRMTLNAYITTQRKAYDVLADFCSVMRCMPVWNGRKMTFIQDRPSDKAWTYTNGNVVGGRFKYSFSALKDRHNAIEVRYTDPLNGWQTSTELVEDHASQARYGRNLLKMDAFGCTSRGQAHRTGLWVMMTELLETQTVDFSVGAEGLRHTPGDIIEVCDNDYAGASVGGRITDLDISTRTLTLDREITLPESGATTLNIVGPDGKPFSTEIQSQPAPDRVVTKVLPETVQPYSIWGLKLPSLKRRLFRCVRIKENDDGTYAITALQHVPEKESIVDNGAHFDPLPGTTNSIIPPAVQHLTVSTDNDSTLYQAKAKWGTPRVVKDVRFVVRLTTGSGNEGDPVRLVTTATTSETEYAFHELPLGDYTLTVRAINGYGQQGEPASVAFSIQAPEAPSTIEMTPGYFQITVTPHQTVYDASVQYEFWYSATQLATAADIQSKAQYLGVGSFWIKDGLKPLHDAWFYVRSVNLAGKSVFAEASGRPGDDAKGYLDFFKGLITETYLGTELLKKN
complement(2680557..2681252)       PHAGE_Phage_Gifsy_2_NC_010393: bacteriophage tail tip assembly protein; Lambda gpL homolog; -; phage(gi169257314)     8.10e-173           unknownMQDIPQETLSETTKAEQSAKVDLWEFDLTAIGGERFFFCNEPNEKGEPLTWQGRQYEPYPIQVQDFEMNGKGASPRPNLVVANLFGLVTGMAEDLQSLVGASVVRHQVYSKFLDAVNFSNGNPGADPEQEAVARYNVEQLSELDSSTATIILASPAETDGSVVPGRTMLADSCPWDYRDENCGYDGPPVADEFDKPTSDPKKDKCSHCMKGCEMRNNLVNAGFFASINKLS
2681579..2681875                   PHAGE_Phage_Gifsy_2_NC_010393: bacteriophage virulence determinant; superoxide dismutase precursor; -; phage(gi169257313)     2.91e-64            unknownMKDGKEVPALMAGGHLDPEKTGKHLGPYNDKGHLGDLPGLVVNADGTATYPLLAPRLKSLSELKGHSLMIHKGGDNYSDKPAPLGGGGARFACGVIEK
complement(2681992..2682171)       PHAGE_Phage_Gifsy_2_NC_010393: bacteriophage virulence determinant; Lom homolog; -; phage(gi169257312)     1.43e-35            unknownMIGAANGHIKDNWGNSDNKTAFAYGAGIQLNPVENIAVNASYEHTSFSTDADSDVKAGT
complement(2682248..2682562)       PHAGE_Phage_Gifsy_2_NC_010393: bacteriophage DNA packaging protein; terminase, small subunit; -; phage(gi169257298)     4.25e-71            unknownMDQEIKSLELNITQLSAITGAHRQTIASRLKGVKTSGGNGSNLKIYRLVDILTAMMTMPAVTGENDPNKMKPSDRRAWFQSEMTRIELEKEMRTLIPASEVLSV
complement(2682770..2683270)       PHAGE_Phage_Gifsy_2_NC_010393: bacteriophage lysis protein; Lambda gpRz homolog; -; phage(gi169257297)     7.87e-115           unknownMMFNWKTMFVGLLLVSLIVAGRLANHYRNNAITYKEQRDTVTHRLTLANATITDMTKRQRDVAALDEKYTKELADAKAENDALRDDVAAGRRRLYVNATCPAVPTGKSTSTARMDNAASPRLADSAQRDYFALKERVKTMQKQLEGAQAYIRTQCHGNAGKTSNQW
complement(2683267..2683563)       PHAGE_Phage_Gifsy_2_NC_010393: bacteriophage lysis protein; endolysin; lysozyme; -; phage(gi169257296)     1.11e-63            unknownMIDEATAERLLNTGLVGYENDVSRLVKVKLTQGQFDALVSFAYNLGARTLSSSTLLRKLNAGDYAGAADEFLRWNKAGGKVLNGLTRRREAERALFLS
complement(2683703..2684038)       PHAGE_Phage_Gifsy_2_NC_010393: bacteriophage lysis protein; holin; -; phage(gi169257295)     1.86e-75            unknownMKMNDKTPEFWAAVLTGLKNAWPQILGALMAGLIAYGRLIYDGATRKNKWLEGVLCGALSLCVTSALDVVGLPVSISPFVGGIIGFVGVDKLREIAISALKKRAGVNDENQ
2684357..2684629                   protein; -                                                                           N/A                 unknownMDYPILMTARYFQTFQNTKIILRNYASNMMVLLPMIKPGWNQCVLLNTLSLDQEEWILISKLMMIPMMNAVRCYHAYLKMHTLKAGHSAD
2684629..2684994                   PHAGE_Phage_Gifsy_2_NC_010393: bacteriophage virulence determinant; GtgA; -; phage(gi169257294)     1.25e-83            unknownMNYAYDQELRDVEQRWLLGAGENFGTTVTDEDLESSEGRKVIALNLDDTDDDSIPEYYESNDGPQQFDTTRSFIHEVVHALTHLQDKEDSNPRGPVVEYTNIILKEMGHTSPPRIAYEFSN
2685355..2685804                   PHAGE_Phage_Gifsy_2_NC_010393: hypothetical protein; -; phage(gi169257293)           9.47e-106           unknownMKNTALGKFIFIVGTALLLGGCSGMVMPPYATHGTSVGIIAPAGGYSEWHTDSRNHTTGDSHSQSQGNCTQSEDSQLSENSLTRTHQSNCNTRSQTHSSSTSKTRSSSVGFSVGGPVGASIGLIKQMESMNRAPANDMSSNEMFKNFGF
complement(2686178..2686705)       protein; -                                                                           N/A                 unknownMMFYRDLFQVFGPDPLYKEEEGIAILREQYGIEAPEQIFKQIYCGLSNNSEFQTLYGHLNLKSLKWDLVRLKTAEFTKFGRNATYPDYMLEISEDFNACGSKFCIDAREEVANHWLKFGTWAEPPMFIERSLIIPGESGLHLMEGHTRLGTLLGAIKYKFVQLADTHELYIASQK
complement(2686799..2687488)       PHAGE_Phage_Gifsy_1_NC_010392: bacteriophage antiterminator protein Q; -; phage(gi169257244)     4.76e-112           unknownMNTQYLEYVRQQLIVATADLSGATKGQLQAWLENAQLYTKNYPRKKQRIRDEVTGKMITLNNPPIAGKQSLAKGSAIPLVQPVEYSTSSWRRALLSLEEHNKAWLLWNYSENTCWEYQVTVTRWAWEKFSQQLEGKRVAKKTLARLRQLIWLAAQDVKAELARRETYEYQTLAELMGVAKSTWTETYMSHWLVMRNSFKRLDSDALISVTRSRSQQKATNLDISLAKPN
complement(2687618..2687845)       PHAGE_Phage_Gifsy_2_NC_010393: NinG; -; phage(gi169257288)                           3.09e-12            unknownMKMTWFQHPVCTTEEADELVAGYRRRGVKVERYGEAEVLELESNNTPQRWTVEELKEIRIAALADLRALKKLEAA
complement(2687842..2688441)       PHAGE_Phage_Gifsy_2_NC_010393: hypothetical protein; -; phage(gi169257286)           1.85e-70            unknownMAHLQLVKQTSSGLLLPATPESGDFLRSVKIGEWIHADFKRVRNYAFHKRFFKLLQLGFDYWMPTGGTVTSREQKLISGFVNFLCDSAGQEYTPALNEAAEQYLHNVATLRTGDVALLKSFDAFREWVTVQAGFYTEHFYPDGSRGRRAKSIAFASMDETEFQQVYKAVLNVLWNWILFRKFSSLEEVENVAAHLLEFA
complement(2688505..2688810)       PHAGE_Salmon_SPN3UB_NC_019545: hypothetical protein; -; phage(gi423262436)           1.07e-10            unknownMMIINSLLYIHVENEDALKMLKFVIYGDTVKNLNKTFTCKYAVIRRDDMTVIAEMDFFPDCNRSLMYRDGRYVRFLPLLQNDIMGSDTLINELTIRAGYHE
2689266..2689424                   protein; -                                                                           N/A                 unknownMKKAVHNRIRTDWYQGHVLQQQIHKMKQDIKNEGKIEYKKRTELSEVTSLQH
complement(2689442..2691421)       protein; -                                                                           N/A                 unknownMRLKLIVKSFALAGLLSSTALTPLFAQEAPKGATASTKQANDALYNQLPFSDNTDFTNAHKGFIAGLPEEVIKGEQGNVIWNPQQYAFIKEGEKSPDTVNPSLWRQSQLINISGLFEVTDGVYQIRNLDLSNMTIIEGKEGITVVDPLVSAETAKAGMDLYFKNRGNKPVVAIIYTHSHVDHYGGVRGVVDEADVKSGKVKVYAPAGFMEAAVAENIMAGNVMSRRASYMYGNLLKPDASGQVGAGLGTTTSAGTVTLIAPTNIIDKDGQKEVIDGLTYDFMLAPGSEAPSEMLWFIEEKKLIEAAEDVTHTLHNTYSLRGAKIREPLPWSKYINEAIVRWGDKAEIIMAQHHWPTWGNENVVGLLKSQRDLYRYINDQTLRMANEGLTRDEIAANFKLPDSLAKTWANRGYYGSISHDVKATYVLYLGWFDGNPATLDELPPEEAAKKFVEYMGGADAILQKAKADFDQGNYRWVAQVVSKVVFADPNNQNARNLEADALEQLGYQAESGPWRNFYLTGAQELRNGVVKGPTPNTASPDTVRAMTPEMFFDFLAVHINGEKAGNARAVFNIDLGSDGGKYKLELENGVLNHTANAEAKDADATITLNRDTLNKIILKEETLKQAQDKGEVNVTGNAAKLDEMLGYMDKFEFWFNIVTP
2692088..2693167                   PHAGE_Entero_HK022_NC_002166: integrase; -; phage(gi9634144)                         2.43e-93            unknownMSRKKYDANLPRNLTYRKASKSFFWRNPLTDKEFPLGQIARRDAITQAIEANNFIAQNHTPVALIEKLKGTDSFTVSAWIDRYEVLLQRRSLSVNTYKIRGNQLATVREKMGEIILAEVTTRHIAKFLESWITEGKNTMAGAMRSVLSDMFREAIVEGHIVKNPVEATRIPEIKVARERLQLETYNATRAAAEHMPAWFPLAMDLALVTGQRREDIVNMKFSDVFDNRLYVTQIKTGMKIAIPLSLTLRATGLRLGTVIDRCRLVSRTDFMISAGIRKNSPTGNIHPDGLTKTFVKARKASGVNFSNNPPTFHEIRSLAGRLYKNEHGEVFAQKLLGHTSANTTKLYLDERDDKAYMML
2693303..2693332                   attR                                                                                 N/A                 AAATAAAAAGAGACCGAATACGATTCCTGT
2693318..2693332                   attR                                                                                 N/A                 GAATACGATTCCTGT

#### region 4 ####
2897751..2897765                   attL                                                                                 N/A                 GCTACATTTTTATAA
2898071..2898262                   PHAGE_Entero_mEp390_NC_019721: DinI-like family protein; -; phage(gi428782688)       5.05e-34            unknownMFVELVYDKRNVEGLEGASEIILAELTKQVHQIFPDAEVRVKPMQANCLNSDTNKSDRENLNR
2898815..2899219                   protein; -                                                                           N/A                 unknownMQKIPESSLFTNIKEALQAEVFNSTVEDDFESFISYELQNHGPLMLIRPSLGSECLHAECIVGYDSEVKKVLIYDSMNTSPEWQSNIDVYDKLTLAFNDKYKNEDCSICGLYYDGVYEPKPLHSSSWKDWCTIL
2899216..2899395                   protein; -                                                                           N/A                 unknownMIVNLYQDNYSGYRQHGGSGVGGSNPLVPTKIPLKNQPVRAVFFMAQFPTGKLWGETGE
2899579..2900205                   PHAGE_Pseudo_F116_NC_006552: hypothetical protein; -; phage(gi56692976)              3.20e-36            unknownMCGRFAQAQTREEYLAYLADEADRNIAYDPQPIGRYNVAPGTKVLLLSERDEQLHLDPVIWGYAPGWWDKAPLINARVATAASSRMFKPLWQHGRAICFADRWFEWKKEGDKKQPYFIHRKDGKPIFMAAIGSTPFERGDEAEGFLIVTSAADKGLVDIHDRRPLALTPETARVWMRQFLEPHSKSITYRVIPALTRPMMRKDTNPCQ
complement(2900337..2900585)       PHAGE_Stx2_c_1717_NC_011357: transposase; -; phage(gi209447153)                      2.35e-30            unknownMEIDNNICENALRCVALGRRNYLFFGSDRSGEAAAIIYSLLGTCKLNGVESEAWLRDVLWKISDWSSNRVHELLPWNLETVK
complement(2900853..2901821)       PHAGE_Phage_Gifsy_2_NC_010393: prophage virulence determinant; secreted effector protein; -; phage(gi169257322)     0.0                 unknownMPFHIGSGCLPAIISNRRIYRIAWSDTPPEMSSWEKMKEFFCSTHQTEALECIWTICHPPAGTTREDVVSRFELLRTLAYDGWEENIHSGLHGENYFCILDEDSQEILSVTLDDVGNYTVNCQGYSETHHLTMATEPGVERTDITYNLTSDIDAAAYLEELKQNPIINNKIMNPVGQCESLMTPVSNFMNEKGFDNIRYRGIFIWDKPTEEIPTNHFAVVGNKEGKDYVFDVSAHQFENRGMSNLNGPLILSADEWVCKYRMATRRKLIYYTDFSNSSIAANAYDALPRELESESMAGKVFVTSPRWFNTFKKQKYSLIGKM
complement(2902299..2902880)       PHAGE_Phage_Gifsy_2_NC_010393: bacteriophage side tail fiber assembly protein; Lambda gpTfa analog; -; phage(gi169257321)     7.23e-143           unknownMTFKMSEQAQTIKIFNLRSDTNEFIGAGDAYIPPHTGLPANCTDIAPPDIPASHIAIFDAETQTWSLHEDHRGEMVYDTTTGNQVYISAPGPLPENVTSVSPGGEYQKWDGKAKVWVKDEAAEKAAQLRQAEETKSRLLQMASEKIAPLQDAVDLGIATDDEKARLDEWKKYRVLVNRMDTAAPDWPERPASQ
complement(2902880..2904589)       PHAGE_Phage_Gifsy_2_NC_010393: bacteriophage side tail fiber protein; Lambda gpStf (gpN) homolog; -; phage(gi169257320)     0.0                 unknownMIIGFGNNVVSSLAADITASQTTIQVMPGVGAMFANLLTSDYANSSNPLKTYAKITLTDAKETVFEVCHLTAVNNDMLTVIRGQEGTTAKGWSLNDVIANFATRGSENQFVQIEELQSGHYVAGVAGGTENNLTLELPATYFVNGGVDWTLRTPLVVIPALNNTGASTLQLTMGGRVLGIFPLYKGNKAELSANDIIKDIPVLCVLDNTKTYFSVLNPLEIYLGSRYLQKDQNLSDVPDKAKGRSSLEVYSKTESDENYMAKSQCGADIPNKPLFVQNIGALPASGTAVAANRLASRGALPALTGTTRGSDSGLIMGEVYNNGYPTQYGNILRLTGTGDGEILIGWSGTNGAPAPAYIRSHRDTADAEWSEWAMLYTTLNPPPDSHPVGAAIAWPSDATPAGYALMQGQSFDKSAYPLLAIAYPSGVIPDMRGWTIKGKPISGRAVLSQEMDGNKSHSHTARAQVTDLGTKSTSSFDYGTKSTNTTGNHTHQFGGYINSYWGDSNHTSFQPGGGAWTQAAGDHAHTVYIGGHEHTMYIGPHGHVVIVDADGNAETTVKNIAFNYIVRLA
complement(2904586..2905041)       protein; -                                                                           N/A                 unknownMLDWIAAGIYGESRPLLQISEDAIARGAYNTIEYNNVAYAKLRNYVPGSASYVPDDYFKRILTWNFYKGDGSHFCINWFKRRLARFIHGANGIDPPVQSTFDISVMPDKGIFFVSIPDYGDGVGHFLKDAIDQSLVKLPFIYTYSVTVVEQ
complement(2905196..2905825)       protein; -                                                                           N/A                 unknownMYGVQGTPDCYRIELKNVYGVQENLISYRQASLGAWVAIAGGGDPYEVAYAIYKAVPDISVLTNDVVNPSGAAVDKKTIPIIVYPDTYHVPFVVPSSQNVTLLITWNTASTSYIDPTGIEKAVQQSIADYINGIATGEPINIFLIRDIFLNQVKGLVSSNLVSMIDIQVGINGKIVPPATDSSLVYGDTYAYFSTSSSQIQVKQYGSSS
2905846..2906256                   PHAGE_Phage_Gifsy_2_NC_010393: conserved hypothetical bacteriophage protein; -; phage(gi169257271)     1.26e-44            unknownMENTNIVTTEQQAPNTISASNAIFNVQALGQLTAFANLMADSQVTVPAHLAGKPADCMAIVMQAMQWGMNPYACWSLSAGANPNFIATQMGHTDAQMVYKVYGKWMSEKSAEQVSLLNQALSRYAPSLPQSMVAAQ
2906291..2906305                   attR                                                                                 N/A                 GCTACATTTTTATAA


plasmid

CDS_POSITION                       BLAST_HIT                                                                            EVALUE              prophage_PRO_SEQ
---------------------------------------------------------------------------------------------------------------------------------------------------------------------------------------

#### region 1 ####
17923..18345                       PHAGE_Cronob_ENT39118_NC_019934: protein umuD; -; phage(gi431811072)                 1.34e-26            unknownMLLLVAPEQEPVQSTAPLFTERCPAGFPSPAADYTEEELDLNAYCIRRPAATFFVRAIGDSMKEMGLHSGDLMVVDKAENPMQGDIVIAETDGEFTVKRLQLKPRIALLPMNPAYPTLYPEELQIFGVVTAFIHKTRSTD
18345..19619                       PHAGE_Cronob_ENT39118_NC_019934: DNA polymerase; -; phage(gi431811050)               0.0                 unknownMFALADVNSFYASCEKVFRPDLRDRSVVVLSNNDGCVIARSAEAKKLGIKMGVPWFQLRSAKFPEPVIAFSSNYALYASMSNRVMVHLEELAPRVEQYSIDEMFLDIRGIDSCIDFEDFGRQLREHVRSGTGLTIGVGMGPTKTLAKSAQWASKEWSQFGGVLALTLHNQKRTEKLLSLQPVEEIWGVGRRISKKLNTMGITTALQLARANPTFIRKNFNVVLERTVRELNGESCISLEEAPPPKQQIVCSRSFGERVTTYEAMRQAVCQHAERAAEKLRGERQFCRHIAVFVKTSPFAVTEPYYGNLASEKLLIPTQDTRDIIAAAVRALDRIWVDGHRYAKAGCMLNDFTQTGVSQLNLFDEVQPRERSEQLMQVLDGINHPGKGKIWFAGRGIAPEWQMKRELLSPAYTTRWADIPAAKLT
complement(19701..20675)           PHAGE_Salmon_SJ46_NC_031129: hypothetical protein; -; phage(gi100010)                2.91e-111           unknownMSNERRKTIGRQLNTQASMVEMTDTQRSQVFTLKTGRKITFRFVRVPASDVESKTFVNQETNGRDQLALTRESLKSIIQTIKFQQFFPCIGIQQGERIEILDGSRRRASAIYIRTGLDVMVTNERLSADEARHLAKDVQTAKEHNLREIGLRLMALKESGFNQKEIAELEGLSQAKVTRALQAAAVPQELISLFPVQSELSFSDYKILLEVNEKLSEKGLTSEGLIQSVSDQHDAILSDYERPDDEQKASILKLISQASQALIAPPPKEKSVISALWTFEEKDKFARKRVKGRTLTYEFSRMSKVVQDELDKAINEVLERNLSQ
complement(20675..21880)           PHAGE_Salmon_SJ46_NC_031129: hypothetical protein; -; phage(gi100009)                0.0                 unknownMENIEQLRKVATRAGKLLTSLSESIRQQKEELKLTEFYQEYSKAALYKLPKLSKGSVEYAVAEMEASGYIFKKKPSGNTMKYAMTIQNVIDLYFHRKVPKYRDRFDKAFTIFVCNLKGGGSKTVSTASLSHAFRAHPQLLFEDLRILAIDFDPQASLTMFLSHENSVGLVENTAAQAMLQNVSREELLSDFIVSSIIPGVDVIPASIDDAFLAEGWKGLCEEHLPGQNIHAVLKENIIDKLRYDYDFIFLDSGPHLDAFLKNCIGAADLMLTPLPPATVDFHSSLKFVASLPALIDSIEQDGHTCNLIGNVGFMSKILNKSDHKICHSQAKEVFGADMLDMVLPRLDGFERCGETFDTVISANPATYDGSTEALKSAKSAAEDFAKAVFDRIEFIRTNGGM
22295..23236                       PROPHAGE_Escher_MG1655: predicted transposase; -; phage(gi16131287)                  3.11e-112           unknownMKKKNTTPTPHDATFRQFLTQPDIARDFMELHLPAELRAICDLSTLKLESGSFVEDDLRQYFSDVLYSLKTTAGDGYIHVLVEHQSTPDKHMAFRLIRYAVAAMQRHLEAGHKKLPLVIPVLFYTGKRSPYPYSTRWLDEFDDTALAGKLYSSAFPLVDVTVIPDDEIAGHRSMAALTLLQKHIHQRDLAELVDRLAPILLAGYLSSSQVISLVHYIVQAGETSDAEAFVRELAQRVPQHGDALMTIAQQLEQKGIEKGIQLGEQRGIEKGRSEGEREATLKIARTMLQNGIDRNTVMKMTGLTEDDLAQIRH
complement(23233..23838)           protein; -                                                                           N/A                 unknownMTLTEKSGHLAWCALVALALARQDGGVLSPAQENLFLTRWLATALKQRRFSRDVTPDIEWLLKQGRQMGVSAKLASKLNYLWRSCTGELSEQNDLFRLTYALETAKDMHWNYRLLSDREWSGRNAVALSAGVNGIYLSQAKLDVGFNDSGRQINSLTARLTGNVAGVMKLFDRCGWLAEPDASLPHQYSLMAGQGVPEKGD
complement(23895..24311)           protein; -                                                                           N/A                 unknownMMTQGVSQHNAALWLVRQLQGLIQESEMENMLKTMREHFPVRTVVIEQSLDMFGVKRNEDGTLLFPRHSDKRFPVARIRKRLAAYGWRGERLNKEVARIVAGPDILPERRDYSIIFPYGWEKKQLTREMRRMFLRKTG
complement(24414..24797)           PHAGE_Vibrio_VP882_NC_009016: putative exonuclease; -; phage(gi126010887)            3.09e-08            unknownMYKSPYGGKYGVWRLADCVPMRAKRPQTEKQRLASTRLGLQARMKSERGRFAMLAHTWLALGPVFLDTETTGLDAGAQALEIGLVNARGERIFETRLKPTVGIDPAAAAVQIVTEPYRFPVLSVRLA
complement(24916..26031)           PHAGE_Strept_DT1_NC_002072: putative tail component protein; -; phage(gi29165636)     6.65e-05            unknownMRPATYEPEQIIEAGLALQAEGRNITGFALRNQVGGGNPTRLRQIWDEYQASQSTVVTEPVAELPVEVAEEVKAVSAALSERITQLATELNDKAVRAAERRVAEVTRAAGEQTAQAERELADAAQTVDDLEEKLDELQDRYDSLTLALESERSLRQQHDVEMAQLKERLAAAEENTRQREERYQEQKTVLQDALNAEQAQHKNTREDLQKRLEQISAEANARTEELKSERDKVNTLLARLESQENALASERQQHLATRETLQQRLEQAIADTQARAGEIALERDRVSSLTARLESQEKASSEQLVRMGSEIASLTDRCTQLENQRDDARLETMGEKETVAALRGEAEALKRQNQSLMAALSGNKQTGGQNA
