# Supplementary material for: Virulence Comparison of Salmonella enterica Subsp. enterica Isolates from Chicken and Whole Genome Analysis of the High Virulent Strain S. Enteritidis 211
Source: Microorganisms. 2021 Oct 28;9(11):2239. doi: 10.3390/microorganisms9112239 (PMC8619400; doi:10.3390/microorganisms9112239)
Supplement: Supplementary file 1 [file microorganisms-09-02239-s001.zip › Supplementary material S3- MST.xlsx]

## Sheet: Copy of 258 MST-2
#Missing values in Distance Columns	Perc. Good Targets	Avg. Coverage (Assembled)	Approximated Genome Size (Mbases)	Top Species Match Identity	Top Species Match	Sample ID	cgMLST	Epi Info	Cluster/Outbreak	Collection Date	Country of Isolation	City of Isolation	ZIP of Isolation	Lat/Long of Isolation	Lat/Long Resolution	Genus	Species	Subspecies	Strain	Genotype	Serotype	Pathotype	Identification Method	Identification Kit Vendor	Culture Collection	PubMed ID(s)	Study	Nucleotide Accession(s)	Experiment Accession	Sample Accession	Study Accession	Report Comment	PFGE Pattern(s)	Sample Tags	avrA	bcfA	bcfB	bcfC	bcfD	bcfE	bcfF	bcfG	cdtB	csgA	csgB	csgC	csgD	csgE	csgF
11	99.6	?	4.86	?	?	LT2	2	?	?	?	not provided	?	?	?	?	Salmonella	phage	enterica	Fels-2	?	Typhimurium	?	?	?	?	11677609	?	NC_003197	?	?	PRJNA57799	?	?	?	avrA	bcfA	bcfB	bcfC	bcfD	bcfE	bcfF	bcfG	?	csgA	csgB	csgC	csgD	csgE	csgF
21	99.3	?	4.7	?	?	P125109	7	?	?	?	?	?	?	?	?	Salmonella	enterica	enterica	P125109	?	Enteritidis	?	?	?	?	18583645	?	NC_011294.1	?	SAMEA1705941, SAMEA2271954	PRJNA224116	?	?	?	avrA	bcfA	bcfB	bcfC	bcfD	bcfE	bcfF	bcfG	?	csgA	csgB	csgC	csgD	csgE	csgF
27	99.1	?	4.87	?	?	ATCC14028	19	?	?	?	not provided	?	?	?	?	Salmonella	enterica	enterica	serovar Typhimurium	?	Typhimurium	?	?	?	?	?	?	NZ_CP043907	?	?	PRJNA224116	?	?	?	avrA	bcfA	bcfB	bcfC	bcfD	bcfE	bcfF	bcfG	?	csgA	csgB	csgC	csgD	csgE	csgF
28	99.1	?	4.7	?	?	18569	23	?	?	?	Mexico	?	?	?	?	Salmonella	enterica	enterica	18569	?	Enteritidis	?	?	?	?	23383127	?	NZ_CP011394.1	?	SAMN01041085	PRJNA224116	?	?	?	?	?	?	?	?	?	?	?	?	?	?	?	?	?	?
163	94.6	?	4.66	?	?	287/91	30	?	?	?	not provided	?	?	?	?	Salmonella	enterica	enterica	287/91	?	Gallinarum	?	?	?	?	18583645	?	AM933173	?	?	PRJEA30689	?	?	?	avrA	bcfA	bcfB	bcfC	bcfD	bcfE	bcfF	bcfG	?	csgA	csgB	csgC	csgD	csgE	csgF
20	99.3	?	4.7	?	?	77-1427	39	?	?	1977	USA	RI	?	?	?	Salmonella	enterica	enterica	77-1427	?	Enteritidis	?	?	?	?	23045502	?	NZ_CP007598.1	?	SAMN01041143	PRJNA224116	?	?	?	avrA	bcfA	bcfB	bcfC	bcfD	bcfE	bcfF	bcfG	?	csgA	csgB	csgC	csgD	csgE	csgF
21	99.3	?	4.7	?	?	CDC_2010K_0968	78	?	?	2010-5-12	USA	OH	?	?	?	Salmonella	enterica	enterica	CDC_2010K_0968	?	Enteritidis	?	?	?	?	23383127	?	NZ_CP007528.1	?	SAMN01041170	PRJNA224116	?	?	?	avrA	bcfA	bcfB	bcfC	bcfD	bcfE	bcfF	bcfG	?	csgA	csgB	csgC	csgD	csgE	csgF
24	99.2	330	4.7	?	?	CFSAN033543	92	?	?	2012	USA:OH	?	?	?	?	Salmonella	enterica	enterica	CFSAN033543	?	Enteritidis	?	?	?	?	?	?	NZ_CP020825.1	?	SAMN03702839	PRJNA224116	?	?	?	avrA	bcfA	bcfB	bcfC	bcfD	bcfE	bcfF	bcfG	?	csgA	csgB	csgC	csgD	csgE	csgF
37	98.8	?	4.7	?	?	EC20100101	92	?	?	2009	Canada	Ontario	?	?	?	Salmonella	enterica	enterica	EC20100101	?	Enteritidis	?	?	?	?	24762938	?	NZ_CP007246.1	?	SAMN02384178	PRJNA224116	?	?	?	avrA	bcfA	bcfB	bcfC	bcfD	bcfE	bcfF	bcfG	?	csgA	csgB	csgC	csgD	csgE	csgF
43	98.6	?	4.7	?	?	SA20094682	92	?	?	2009	Canada	Manitoba	?	?	?	Salmonella	enterica	enterica	SA20094682	?	Enteritidis	?	?	?	?	24786953	?	NZ_CP007431.2	?	SAMN02384197	PRJNA224116	?	?	?	avrA	bcfA	bcfB	bcfC	bcfD	bcfE	bcfF	bcfG	?	csgA	csgB	csgC	csgD	csgE	csgF
20	99.3	190	4.7	?	?	CFSAN051873	93	?	?	1996-8-9	USA	PA	?	?	?	Salmonella	enterica	enterica	CFSAN051873	?	Enteritidis	?	?	?	?	?	?	NZ_CP022003.1	?	SAMN05414452	PRJNA224116	?	?	?	avrA	bcfA	bcfB	bcfC	bcfD	bcfE	bcfF	bcfG	?	csgA	csgB	csgC	csgD	csgE	csgF
28	99.1	?	4.7	?	?	CMCC50041	95	?	?	?	Denmark	?	?	?	?	Salmonella	enterica	enterica	CMCC50041	?	Enteritidis	?	?	?	?	?	?	NZ_CP013097.1	?	SAMN03837761	PRJNA224116	?	?	?	avrA	bcfA	bcfB	bcfC	bcfD	bcfE	bcfF	bcfG	?	csgA	csgB	csgC	csgD	csgE	csgF
27	99.1	266	4.7	?	?	SEO	95	?	?	2016-9-18	China	Beijing	?	?	?	Salmonella	enterica	enterica	SEO	?	Enteritidis	?	?	?	?	?	?	NZ_CP033090.1	?	SAMN10250222	PRJNA224116	?	?	?	avrA	bcfA	bcfB	bcfC	bcfD	bcfE	bcfF	bcfG	?	csgA	csgB	csgC	csgD	csgE	csgF
23	99.2	65	4.7	?	?	Durban	105	?	?	2013-7-15	South Africa	Durban	?	?	?	Salmonella	enterica	enterica	Durban	?	Enteritidis	?	?	?	?	?	?	NZ_CP007507.1	?	SAMN02712059	PRJNA224116	?	?	?	avrA	bcfA	bcfB	bcfC	bcfD	bcfE	bcfF	bcfG	?	csgA	csgB	csgC	csgD	csgE	csgF
30	99.0	?	4.7	?	?	EC20090530	106	?	?	2009	Canada	Ontario	?	?	?	Salmonella	enterica	enterica	EC20090530	?	Enteritidis	?	?	?	?	24786953	?	NZ_CP007298.2	?	SAMN02384306	PRJNA224116	?	?	?	avrA	bcfA	bcfB	bcfC	bcfD	bcfE	bcfF	bcfG	?	csgA	csgB	csgC	csgD	csgE	csgF
20	99.3	?	4.7	?	?	EC20090531	106	?	?	2009	Canada	Ontario	?	?	?	Salmonella	enterica	enterica	EC20090531	?	Enteritidis	?	?	?	?	24786953	?	NZ_CP007422.2	?	SAMN02384183	PRJNA224116	?	?	?	avrA	bcfA	bcfB	bcfC	bcfD	bcfE	bcfF	bcfG	?	csgA	csgB	csgC	csgD	csgE	csgF
43	98.6	?	4.7	?	?	EC20100100	106	?	?	2009	Canada	Saskatchewan	?	?	?	Salmonella	enterica	enterica	EC20100100	?	Enteritidis	?	?	?	?	24786953	?	NZ_CP007357.2	?	SAMN02384307	PRJNA224116	?	?	?	avrA	bcfA	bcfB	bcfC	bcfD	bcfE	bcfF	bcfG	?	csgA	csgB	csgC	csgD	csgE	csgF
36	98.8	?	4.7	?	?	EC20111510	106	?	?	2010	Canada	British Columbia	?	?	?	Salmonella	enterica	enterica	EC20111510	?	Enteritidis	?	?	?	?	24786953	?	NZ_CP007498.2	?	SAMN02384270	PRJNA224116	?	?	?	avrA	bcfA	bcfB	bcfC	bcfD	bcfE	bcfF	bcfG	?	csgA	csgB	csgC	csgD	csgE	csgF
39	98.7	?	4.7	?	?	EC20121751	106	?	?	2011	Canada	British Columbia	?	?	?	Salmonella	enterica	enterica	EC20121751	?	Enteritidis	?	?	?	?	24786953	?	NZ_CP007397.2	?	SAMN02384261	PRJNA224116	?	?	?	avrA	bcfA	bcfB	bcfC	bcfD	bcfE	bcfF	bcfG	?	csgA	csgB	csgC	csgD	csgE	csgF
23	99.2	?	4.7	?	?	SA20084644	106	?	?	2008	Canada	Ontario	?	?	?	Salmonella	enterica	enterica	SA20084644	?	Enteritidis	?	?	?	?	24786953	?	NZ_CP007466.1	?	SAMN02384201	PRJNA224116	?	?	?	avrA	bcfA	bcfB	bcfC	bcfD	bcfE	bcfF	bcfG	?	csgA	csgB	csgC	csgD	csgE	csgF
58	98.1	?	4.7	?	?	SA20084824	106	?	?	2008	Canada	Ontario	?	?	?	Salmonella	enterica	enterica	SA20084824	?	Enteritidis	?	?	?	?	24786953	?	NZ_CP007467.1	?	SAMN02384199	PRJNA224116	?	?	?	avrA	bcfA	bcfB	bcfC	bcfD	bcfE	bcfF	bcfG	?	csgA	csgB	csgC	csgD	csgE	csgF
38	98.7	?	4.7	?	?	SA20093266	106	?	?	2009	Canada	Ontario	?	?	?	Salmonella	enterica	enterica	SA20093266	?	Enteritidis	?	?	?	?	24786953	?	NZ_CP007274.2	?	SAMN02384196	PRJNA224116	?	?	?	avrA	bcfA	bcfB	bcfC	bcfD	bcfE	bcfF	bcfG	?	csgA	csgB	csgC	csgD	csgE	csgF
56	98.1	?	4.7	?	?	SA20093788	106	?	?	2009	Canada	British Columbia	?	?	?	Salmonella	enterica	enterica	SA20093788	?	Enteritidis	?	?	?	?	24786953	?	NZ_CP007307.2	?	SAMN02384232	PRJNA224116	?	?	?	avrA	bcfA	bcfB	bcfC	bcfD	bcfE	bcfF	bcfG	?	csgA	csgB	csgC	csgD	csgE	csgF
23	99.2	?	4.7	?	?	EC20090641	107	?	?	?	?	?	?	?	?	Salmonella	enterica	enterica	EC20090641	?	Enteritidis	?	?	?	?	26404595	?	NZ_CP007249.2	?	SAMN02384172	PRJNA224116	?	?	?	avrA	bcfA	bcfB	bcfC	bcfD	bcfE	bcfF	bcfG	?	csgA	csgB	csgC	csgD	csgE	csgF
24	99.2	?	4.7	?	?	EC20090698	108	?	?	2008	Canada	Alberta	?	?	?	Salmonella	enterica	enterica	EC20090698	?	Enteritidis	?	?	?	?	24762938	?	NZ_CP007248.1	?	SAMN02384173	PRJNA224116	?	?	?	avrA	bcfA	bcfB	bcfC	bcfD	bcfE	bcfF	bcfG	?	csgA	csgB	csgC	csgD	csgE	csgF
50	98.3	?	4.7	?	?	EC20100131	109	?	?	2009	Canada	Ontario	?	?	?	Salmonella	enterica	enterica	EC20100131	?	Enteritidis	?	?	?	?	24786953	?	NZ_CP007432.2	?	SAMN02384305	PRJNA224116	?	?	?	avrA	bcfA	bcfB	bcfC	bcfD	bcfE	bcfF	bcfG	?	csgA	csgB	csgC	csgD	csgE	csgF
50	98.3	?	4.7	?	?	EC20120213	109	?	?	2010	Canada	British Columbia	?	?	?	Salmonella	enterica	enterica	EC20120213	?	Enteritidis	?	?	?	?	24786953	?	NZ_CP007344.2	?	SAMN02384249	PRJNA224116	?	?	?	avrA	bcfA	bcfB	bcfC	bcfD	bcfE	bcfF	bcfG	?	csgA	csgB	csgC	csgD	csgE	csgF
42	98.6	?	4.7	?	?	EC20120677	109	?	?	2011	Canada	Alberta	?	?	?	Salmonella	enterica	enterica	EC20120677	?	Enteritidis	?	?	?	?	24786953	?	NZ_CP007428.1	?	SAMN02384280	PRJNA224116	?	?	?	avrA	bcfA	bcfB	bcfC	bcfD	bcfE	bcfF	bcfG	?	csgA	csgB	csgC	csgD	csgE	csgF
38	98.7	?	4.7	?	?	EC20120734	109	?	?	2012	Canada	Ontario	?	?	?	Salmonella	enterica	enterica	EC20120734	?	Enteritidis	?	?	?	?	24786953	?	NZ_CP007400.2	?	SAMN02384330	PRJNA224116	?	?	?	avrA	bcfA	bcfB	bcfC	bcfD	bcfE	bcfF	bcfG	?	csgA	csgB	csgC	csgD	csgE	csgF
40	98.7	?	4.7	?	?	EC20120738	109	?	?	2012	Canada	Ontario	?	?	?	Salmonella	enterica	enterica	EC20120738	?	Enteritidis	?	?	?	?	24786953	?	NZ_CP007401.2	?	SAMN02384331	PRJNA224116	?	?	?	avrA	bcfA	bcfB	bcfC	bcfD	bcfE	bcfF	bcfG	?	csgA	csgB	csgC	csgD	csgE	csgF
37	98.8	?	4.7	?	?	EC20121746	109	?	?	2011	Canada	British Columbia	?	?	?	Salmonella	enterica	enterica	EC20121746	?	Enteritidis	?	?	?	?	24786953	?	NZ_CP007374.2	?	SAMN02384284	PRJNA224116	?	?	?	avrA	bcfA	bcfB	bcfC	bcfD	bcfE	bcfF	bcfG	?	csgA	csgB	csgC	csgD	csgE	csgF
50	98.3	?	4.7	?	?	EC20122022	109	?	?	2012	Canada	Ontario	?	?	?	Salmonella	enterica	enterica	EC20122022	?	Enteritidis	?	?	?	?	24786953	?	NZ_CP007412.2	?	SAMN02384298	PRJNA224116	?	?	?	avrA	bcfA	bcfB	bcfC	bcfD	bcfE	bcfF	bcfG	?	csgA	csgB	csgC	csgD	csgE	csgF
58	98.1	?	4.7	?	?	SA19983126	109	?	?	1998	Canada	Ontario	?	?	?	Salmonella	enterica	enterica	SA19983126	?	Enteritidis	?	?	?	?	24786953	?	NZ_CP007290.2	?	SAMN02384219	PRJNA224116	?	?	?	avrA	bcfA	bcfB	bcfC	bcfD	bcfE	bcfF	bcfG	?	csgA	csgB	csgC	csgD	csgE	csgF
22	99.3	?	4.7	?	?	EC20100134	110	?	?	2009	Canada	Ontario	?	?	?	Salmonella	enterica	enterica	EC20100134	?	Enteritidis	?	?	?	?	24786953	?	NZ_CP007359.2	?	SAMN02384186	PRJNA224116	?	?	?	avrA	bcfA	bcfB	bcfC	bcfD	bcfE	bcfF	bcfG	?	csgA	csgB	csgC	csgD	csgE	csgF
36	98.8	?	4.7	?	?	EC20120008	111	?	?	2006	Canada	Ontario	?	?	?	Salmonella	enterica	enterica	EC20120008	?	Enteritidis	?	?	?	?	24762938	?	NZ_CP007245.1	?	SAMN02384191	PRJNA224116	?	?	?	avrA	bcfA	bcfB	bcfC	bcfD	bcfE	bcfF	bcfG	?	csgA	csgB	csgC	csgD	csgE	csgF
23	99.2	?	4.7	?	?	EC20110221	111	?	?	2005	Canada	Ontario	?	?	?	Salmonella	enterica	enterica	EC20110221	?	Enteritidis	?	?	?	?	24762938	?	NZ_CP007247.1	?	SAMN02384174	PRJNA224116	?	?	?	avrA	bcfA	bcfB	bcfC	bcfD	bcfE	bcfF	bcfG	?	csgA	csgB	csgC	csgD	csgE	csgF
29	99.0	?	4.7	?	?	EC20110222	111	?	?	2005	Canada	Ontario	?	?	?	Salmonella	enterica	enterica	EC20110222	?	Enteritidis	?	?	?	?	24786953	?	NZ_CP007323.2	?	SAMN02384175	PRJNA224116	?	?	?	avrA	bcfA	bcfB	bcfC	bcfD	bcfE	bcfF	bcfG	?	csgA	csgB	csgC	csgD	csgE	csgF
23	99.2	?	4.7	?	?	EC20110223	111	?	?	2005	Canada	Ontario	?	?	?	Salmonella	enterica	enterica	EC20110223	?	Enteritidis	?	?	?	?	24786953	?	NZ_CP007266.2	?	SAMN02384165	PRJNA224116	?	?	?	avrA	bcfA	bcfB	bcfC	bcfD	bcfE	bcfF	bcfG	?	csgA	csgB	csgC	csgD	csgE	csgF
25	99.2	?	4.7	?	?	EC20110359	111	?	?	2004	Canada	Alberta	?	?	?	Salmonella	enterica	enterica	EC20110359	?	Enteritidis	?	?	?	?	24762938	?	NZ_CP007259.1	?	SAMN02384164	PRJNA224116	?	?	?	avrA	bcfA	bcfB	bcfC	bcfD	bcfE	bcfF	bcfG	?	csgA	csgB	csgC	csgD	csgE	csgF
22	99.3	?	4.7	?	?	EC20120009	111	?	?	2008	Canada	Ontario	?	?	?	Salmonella	enterica	enterica	EC20120009	?	Enteritidis	?	?	?	?	24786953	?	NZ_CP007438.1	?	SAMN02384192	PRJNA224116	?	?	?	avrA	bcfA	bcfB	bcfC	bcfD	bcfE	bcfF	bcfG	?	csgA	csgB	csgC	csgD	csgE	csgF
41	98.6	?	4.7	?	?	EC20130345	111	?	?	2008	Canada	Ontario	?	?	?	Salmonella	enterica	enterica	EC20130345	?	Enteritidis	?	?	?	?	24786953	?	NZ_CP007418.2	?	SAMN02384309	PRJNA224116	?	?	?	avrA	bcfA	bcfB	bcfC	bcfD	bcfE	bcfF	bcfG	?	csgA	csgB	csgC	csgD	csgE	csgF
34	98.9	?	4.7	?	?	OLF-SE10-10052	111	?	?	?	?	?	?	?	?	Salmonella	enterica	enterica	OLF-SE10-10052	?	Enteritidis	?	?	?	?	25156331	?	NZ_CP009092.1	?	SAMN02941166	PRJNA224116	?	?	?	avrA	bcfA	bcfB	bcfC	bcfD	bcfE	bcfF	bcfG	?	csgA	csgB	csgC	csgD	csgE	csgF
43	98.6	?	4.7	?	?	OLF-SE11-10058	111	?	?	?	?	?	?	?	?	Salmonella	enterica	enterica	OLF-SE11-10058	?	Enteritidis	?	?	?	?	?	?	NZ_CP009093.1	?	SAMN02941167	PRJNA224116	?	?	?	avrA	bcfA	bcfB	bcfC	bcfD	bcfE	bcfF	bcfG	?	csgA	csgB	csgC	csgD	csgE	csgF
41	98.6	?	4.7	?	?	OLF-SE7-100819	111	?	?	?	?	?	?	?	?	Salmonella	enterica	enterica	OLF-SE7-100819	?	Enteritidis	?	?	?	?	25156331	?	NZ_CP009089.1	?	SAMN02941163	PRJNA224116	?	?	?	avrA	bcfA	bcfB	bcfC	bcfD	bcfE	bcfF	bcfG	?	csgA	csgB	csgC	csgD	csgE	csgF
22	99.3	?	4.7	?	?	EC20110354	112	?	?	2010	Canada	Alberta	?	?	?	Salmonella	enterica	enterica	EC20110354	?	Enteritidis	?	?	?	?	24762938	?	NZ_CP007175.1	?	SAMN02384160	PRJNA224116	?	?	?	avrA	bcfA	bcfB	bcfC	bcfD	bcfE	bcfF	bcfG	?	csgA	csgB	csgC	csgD	csgE	csgF
21	99.3	?	4.7	?	?	EC20120002	112	?	?	?	?	?	?	?	?	Salmonella	enterica	enterica	EC20120002 chromosome	?	Enteritidis	?	?	?	?	26404595	?	NZ_CP007329.2	?	SAMN02384187	PRJNA224116	?	?	?	avrA	bcfA	bcfB	bcfC	bcfD	bcfE	bcfF	bcfG	?	csgA	csgB	csgC	csgD	csgE	csgF
36	98.8	?	4.7	?	?	EC20120240	112	?	?	2010	Canada	British Columbia	?	?	?	Salmonella	enterica	enterica	EC20120240	?	Enteritidis	?	?	?	?	24786953	?	NZ_CP007347.2	?	SAMN02384267	PRJNA224116	?	?	?	avrA	bcfA	bcfB	bcfC	bcfD	bcfE	bcfF	bcfG	?	csgA	csgB	csgC	csgD	csgE	csgF
59	98.0	?	4.7	?	?	EC20120773	112	?	?	2012	Canada	Ontario	?	?	?	Salmonella	enterica	enterica	EC20120773	?	Enteritidis	?	?	?	?	24786953	?	NZ_CP007403.2	?	SAMN02384332	PRJNA224116	?	?	?	avrA	bcfA	bcfB	bcfC	bcfD	bcfE	bcfF	bcfG	?	csgA	csgB	csgC	csgD	csgE	csgF
36	98.8	?	4.7	?	?	SA20090435	112	?	?	2008	Canada	British Columbia	?	?	?	Salmonella	enterica	enterica	SA20090435	?	Enteritidis	?	?	?	?	24786953	?	NZ_CP007297.2	?	SAMN02384234	PRJNA224116	?	?	?	avrA	bcfA	bcfB	bcfC	bcfD	bcfE	bcfF	bcfG	?	csgA	csgB	csgC	csgD	csgE	csgF
31	99.0	?	4.7	?	?	SA20093950	112	?	?	2009	Canada	Saskatchewan	?	?	?	Salmonella	enterica	enterica	SA20093950	?	Enteritidis	?	?	?	?	24786953	?	NZ_CP007308.2	?	SAMN02384240	PRJNA224116	?	?	?	avrA	bcfA	bcfB	bcfC	bcfD	bcfE	bcfF	bcfG	?	csgA	csgB	csgC	csgD	csgE	csgF
22	99.3	?	4.7	?	?	EC20110356	113	?	?	2009	Canada	Alberta	?	?	?	Salmonella	enterica	enterica	EC20110356	?	Enteritidis	?	?	?	?	24762938	?	NZ_CP007262.1	?	SAMN02384161	PRJNA224116	?	?	?	avrA	bcfA	bcfB	bcfC	bcfD	bcfE	bcfF	bcfG	?	csgA	csgB	csgC	csgD	csgE	csgF
20	99.3	?	4.7	?	?	EC20100103	113	?	?	2009	Canada	Ontario	?	?	?	Salmonella	enterica	enterica	EC20100103	?	Enteritidis	?	?	?	?	24786953	?	NZ_CP007420.2	?	SAMN02384179	PRJNA224116	?	?	?	avrA	bcfA	bcfB	bcfC	bcfD	bcfE	bcfF	bcfG	?	csgA	csgB	csgC	csgD	csgE	csgF
24	99.2	?	4.7	?	?	EC20110355	113	?	?	2009	Canada	Alberta	?	?	?	Salmonella	enterica	enterica	EC20110355	?	Enteritidis	?	?	?	?	24762938	?	NZ_CP007250.1	?	SAMN02384171	PRJNA224116	?	?	?	avrA	bcfA	bcfB	bcfC	bcfD	bcfE	bcfF	bcfG	?	csgA	csgB	csgC	csgD	csgE	csgF
49	98.4	?	4.7	?	?	SA20093538	113	?	?	2009	Canada	Saskatchewan	?	?	?	Salmonella	enterica	enterica	SA20093538	?	Enteritidis	?	?	?	?	24786953	?	NZ_CP007304.2	?	SAMN02384243	PRJNA224116	?	?	?	avrA	bcfA	bcfB	bcfC	bcfD	bcfE	bcfF	bcfG	?	csgA	csgB	csgC	csgD	csgE	csgF
45	98.5	?	4.7	?	?	SA20093543	113	?	?	2009	Canada	Saskatchewan	?	?	?	Salmonella	enterica	enterica	SA20093543	?	Enteritidis	?	?	?	?	24786953	?	NZ_CP007305.2	?	SAMN02384241	PRJNA224116	?	?	?	avrA	bcfA	bcfB	bcfC	bcfD	bcfE	bcfF	bcfG	?	csgA	csgB	csgC	csgD	csgE	csgF
22	99.3	?	4.7	?	?	EC20110357	114	?	?	2003	Canada	Alberta	?	?	?	Salmonella	enterica	enterica	EC20110357	?	Enteritidis	?	?	?	?	24762938	?	NZ_CP007261.1	?	SAMN02384162	PRJNA224116	?	?	?	avrA	bcfA	bcfB	bcfC	bcfD	bcfE	bcfF	bcfG	?	csgA	csgB	csgC	csgD	csgE	csgF
23	99.2	?	4.7	?	?	EC20110360	115	?	?	2004	Canada	Alberta	?	?	?	Salmonella	enterica	enterica	EC20110360	?	Enteritidis	?	?	?	?	24762938	?	NZ_CP007258.1	?	SAMN02384166	PRJNA224116	?	?	?	avrA	bcfA	bcfB	bcfC	bcfD	bcfE	bcfF	bcfG	?	csgA	csgB	csgC	csgD	csgE	csgF
21	99.3	?	4.7	?	?	EC20111095	115	?	?	2011	Canada	Quebec	?	?	?	Salmonella	enterica	enterica	EC20111095	?	Enteritidis	?	?	?	?	24762938	?	NZ_CP007254.1	?	SAMN02384168	PRJNA224116	?	?	?	avrA	bcfA	bcfB	bcfC	bcfD	bcfE	bcfF	bcfG	?	csgA	csgB	csgC	csgD	csgE	csgF
24	99.2	?	4.7	?	?	EC20111174	115	?	?	2011	Canada	Quebec	?	?	?	Salmonella	enterica	enterica	EC20111174	?	Enteritidis	?	?	?	?	24762938	?	NZ_CP007253.1	?	SAMN02384177	PRJNA224116	?	?	?	avrA	bcfA	bcfB	bcfC	bcfD	bcfE	bcfF	bcfG	?	csgA	csgB	csgC	csgD	csgE	csgF
22	99.3	?	4.7	?	?	EC20111175	115	?	?	2011	Canada	Quebec	?	?	?	Salmonella	enterica	enterica	EC20111175	?	Enteritidis	?	?	?	?	24762938	?	NZ_CP007252.1	?	SAMN02384176	PRJNA224116	?	?	?	avrA	bcfA	bcfB	bcfC	bcfD	bcfE	bcfF	bcfG	?	csgA	csgB	csgC	csgD	csgE	csgF
22	99.3	?	4.7	?	?	EC20120005	115	?	?	?	?	?	?	?	?	Salmonella	enterica	enterica	EC20120005 chromosome	?	Enteritidis	?	?	?	?	26404595	?	NZ_CP007267.2	?	SAMN02384189	PRJNA224116	?	?	?	avrA	bcfA	bcfB	bcfC	bcfD	bcfE	bcfF	bcfG	?	csgA	csgB	csgC	csgD	csgE	csgF
21	99.3	?	4.7	?	?	EC20121175	115	?	?	?	Canada	Manitoba	?	?	?	Salmonella	enterica	enterica	EC20121175	?	Enteritidis	?	?	?	?	24786953	?	NZ_CP007269.1	?	SAMN02384313	PRJNA224116	?	?	?	avrA	bcfA	bcfB	bcfC	bcfD	bcfE	bcfF	bcfG	?	csgA	csgB	csgC	csgD	csgE	csgF
22	99.3	?	4.7	?	?	OLF-SE4-0317-8	115	?	?	?	?	?	?	?	?	Salmonella	enterica	enterica	OLF-SE4-0317-8	?	Enteritidis	?	?	?	?	25156331	?	NZ_CP009086.1	?	SAMN02937350	PRJNA224116	?	?	?	avrA	bcfA	bcfB	bcfC	bcfD	bcfE	bcfF	bcfG	?	csgA	csgB	csgC	csgD	csgE	csgF
23	99.2	?	4.7	?	?	OLF-SE5-1104-2	115	?	?	?	?	?	?	?	?	Salmonella	enterica	enterica	OLF-SE5-1104-2	?	Enteritidis	?	?	?	?	25156331	?	NZ_CP009087.1	?	SAMN02937351	PRJNA224116	?	?	?	avrA	bcfA	bcfB	bcfC	bcfD	bcfE	bcfF	bcfG	?	csgA	csgB	csgC	csgD	csgE	csgF
46	98.5	?	4.7	?	?	OLF-SE6-00219-16	115	?	?	?	?	?	?	?	?	Salmonella	enterica	enterica	OLF-SE6-00219-16	?	Enteritidis	?	?	?	?	25156331	?	NZ_CP009088.1	?	SAMN02937352	PRJNA224116	?	?	?	avrA	bcfA	bcfB	bcfC	bcfD	bcfE	bcfF	bcfG	?	csgA	csgB	csgC	csgD	csgE	csgF
25	99.2	?	4.7	?	?	EC20110361	116	?	?	2009	Canada	Alberta	?	?	?	Salmonella	enterica	enterica	EC20110361	?	Enteritidis	?	?	?	?	24762938	?	NZ_CP007263.1	?	SAMN02384167	PRJNA224116	?	?	?	avrA	bcfA	bcfB	bcfC	bcfD	bcfE	bcfF	bcfG	?	csgA	csgB	csgC	csgD	csgE	csgF
50	98.3	?	4.7	?	?	EC20120968	116	?	?	2012	Canada	Ontario	?	?	?	Salmonella	enterica	enterica	EC20120968	?	Enteritidis	?	?	?	?	24786953	?	NZ_CP007378.2	?	SAMN02384279	PRJNA224116	?	?	?	avrA	bcfA	bcfB	bcfC	bcfD	bcfE	bcfF	bcfG	?	csgA	csgB	csgC	csgD	csgE	csgF
43	98.6	?	4.7	?	?	SA20083456	116	?	?	2008	Canada	Ontario	?	?	?	Salmonella	enterica	enterica	SA20083456	?	Enteritidis	?	?	?	?	24786953	?	NZ_CP007293.2	?	SAMN02384227	PRJNA224116	?	?	?	avrA	bcfA	bcfB	bcfC	bcfD	bcfE	bcfF	bcfG	?	csgA	csgB	csgC	csgD	csgE	csgF
21	99.3	?	4.7	?	?	EC20120007	117	?	?	2011	Canada	Ontario	?	?	?	Salmonella	enterica	enterica	EC20120007	?	Enteritidis	?	?	?	?	24786953	?	NZ_CP007331.2	?	SAMN02384190	PRJNA224116	?	?	?	avrA	bcfA	bcfB	bcfC	bcfD	bcfE	bcfF	bcfG	?	csgA	csgB	csgC	csgD	csgE	csgF
32	98.9	?	4.7	?	?	EC20111561	117	?	?	2010	Canada	Ontario	?	?	?	Salmonella	enterica	enterica	EC20111561	?	Enteritidis	?	?	?	?	24786953	?	NZ_CP007327.2	?	SAMN02384293	PRJNA224116	?	?	?	avrA	bcfA	bcfB	bcfC	bcfD	bcfE	bcfF	bcfG	?	csgA	csgB	csgC	csgD	csgE	csgF
32	98.9	?	4.7	?	?	EC20130347	117	?	?	2010	Canada	Ontario	?	?	?	Salmonella	enterica	enterica	EC20130347	?	Enteritidis	?	?	?	?	24786953	?	NZ_CP007423.1	?	SAMN02384311	PRJNA224116	?	?	?	avrA	bcfA	bcfB	bcfC	bcfD	bcfE	bcfF	bcfG	?	csgA	csgB	csgC	csgD	csgE	csgF
35	98.8	?	4.7	?	?	EC20111576	118	?	?	2010	Canada	Ontario	?	?	?	Salmonella	enterica	enterica	EC20111576	?	Enteritidis	?	?	?	?	24786953	?	NZ_CP007328.2	?	SAMN02384256	PRJNA224116	?	?	?	avrA	bcfA	bcfB	bcfC	bcfD	bcfE	bcfF	bcfG	?	csgA	csgB	csgC	csgD	csgE	csgF
37	98.8	?	4.7	?	?	SA20094079	118	?	?	2009	Canada	Saskatchewan	?	?	?	Salmonella	enterica	enterica	SA20094079	?	Enteritidis	?	?	?	?	24786953	?	NZ_CP007310.2	?	SAMN02384245	PRJNA224116	?	?	?	avrA	bcfA	bcfB	bcfC	bcfD	bcfE	bcfF	bcfG	?	csgA	csgB	csgC	csgD	csgE	csgF
20	99.3	?	4.7	?	?	EC20120003	119	?	?	2005	Canada	Ontario	?	?	?	Salmonella	enterica	enterica	EC20120003	?	Enteritidis	?	?	?	?	24786953	?	NZ_CP007330.2	?	SAMN02384188	PRJNA224116	?	?	?	avrA	bcfA	bcfB	bcfC	bcfD	bcfE	bcfF	bcfG	?	csgA	csgB	csgC	csgD	csgE	csgF
45	98.5	?	4.7	?	?	EC20120505	119	?	?	2010	Canada	British Columbia	?	?	?	Salmonella	enterica	enterica	EC20120505	?	Enteritidis	?	?	?	?	24786953	?	NZ_CP007353.2	?	SAMN02384265	PRJNA224116	?	?	?	avrA	bcfA	bcfB	bcfC	bcfD	bcfE	bcfF	bcfG	?	csgA	csgB	csgC	csgD	csgE	csgF
55	98.2	?	4.7	?	?	EC20120200	120	?	?	2010	Canada	Nova Scotia	?	?	?	Salmonella	enterica	enterica	EC20120200	?	Enteritidis	?	?	?	?	24786953	?	NZ_CP007434.2	?	SAMN02384250	PRJNA224116	?	?	?	avrA	bcfA	bcfB	bcfC	bcfD	bcfE	bcfF	bcfG	?	csgA	csgB	csgC	csgD	csgE	csgF
50	98.3	?	4.7	?	?	SA20094352	120	?	?	2009	Canada	Ontario	?	?	?	Salmonella	enterica	enterica	SA20094352	?	Enteritidis	?	?	?	?	24786953	?	NZ_CP007312.2	?	SAMN02384212	PRJNA224116	?	?	?	avrA	bcfA	bcfB	bcfC	bcfD	bcfE	bcfF	bcfG	?	csgA	csgB	csgC	csgD	csgE	csgF
39	98.7	?	4.7	?	?	SA20095440	120	?	?	2009	Canada	Ontario	?	?	?	Salmonella	enterica	enterica	SA20095440	?	Enteritidis	?	?	?	?	24786953	?	NZ_CP007319.1	?	SAMN02384213	PRJNA224116	?	?	?	avrA	bcfA	bcfB	bcfC	bcfD	bcfE	bcfF	bcfG	?	csgA	csgB	csgC	csgD	csgE	csgF
49	98.4	?	4.7	?	?	EC20120219	121	?	?	2010	Canada	Quebec	?	?	?	Salmonella	enterica	enterica	EC20120219	?	Enteritidis	?	?	?	?	24786953	?	NZ_CP007345.2	?	SAMN02384269	PRJNA224116	?	?	?	avrA	bcfA	bcfB	bcfC	bcfD	bcfE	bcfF	bcfG	?	csgA	csgB	csgC	csgD	csgE	csgF
33	98.9	?	4.7	?	?	SA20091739	121	?	?	2009	Canada	Saskatchewan	?	?	?	Salmonella	enterica	enterica	SA20091739	?	Enteritidis	?	?	?	?	24786953	?	NZ_CP007301.2	?	SAMN02384244	PRJNA224116	?	?	?	avrA	bcfA	bcfB	bcfC	bcfD	bcfE	bcfF	bcfG	?	csgA	csgB	csgC	csgD	csgE	csgF
33	98.9	?	4.7	?	?	EC20120469	122	?	?	2010	Canada	Ontario	?	?	?	Salmonella	enterica	enterica	EC20120469	?	Enteritidis	?	?	?	?	24786953	?	NZ_CP007349.2	?	SAMN02384273	PRJNA224116	?	?	?	avrA	bcfA	bcfB	bcfC	bcfD	bcfE	bcfF	bcfG	?	csgA	csgB	csgC	csgD	csgE	csgF
37	98.8	?	4.7	?	?	EC20111554	123	?	?	2010	Canada	British Columbia	?	?	?	Salmonella	enterica	enterica	EC20111554	?	Enteritidis	?	?	?	?	24786953	?	NZ_CP007326.2	?	SAMN02384288	PRJNA224116	?	?	?	avrA	bcfA	bcfB	bcfC	bcfD	bcfE	bcfF	bcfG	?	csgA	csgB	csgC	csgD	csgE	csgF
36	98.8	?	4.7	?	?	EC20120496	123	?	?	2010	Canada	British Columbia	?	?	?	Salmonella	enterica	enterica	EC20120496	?	Enteritidis	?	?	?	?	24786953	?	NZ_CP007350.2	?	SAMN02384277	PRJNA224116	?	?	?	avrA	bcfA	bcfB	bcfC	bcfD	bcfE	bcfF	bcfG	?	csgA	csgB	csgC	csgD	csgE	csgF
37	98.8	?	4.7	?	?	EC20120555	123	?	?	2010	Canada	British Columbia	?	?	?	Salmonella	enterica	enterica	EC20120555	?	Enteritidis	?	?	?	?	24786953	?	NZ_CP007364.2	?	SAMN02384287	PRJNA224116	?	?	?	avrA	bcfA	bcfB	bcfC	bcfD	bcfE	bcfF	bcfG	?	csgA	csgB	csgC	csgD	csgE	csgF
39	98.7	?	4.7	?	?	EC20120686	123	?	?	2011	Canada	British Columbia	?	?	?	Salmonella	enterica	enterica	EC20120686	?	Enteritidis	?	?	?	?	24786953	?	NZ_CP007340.2	?	SAMN02384328	PRJNA224116	?	?	?	avrA	bcfA	bcfB	bcfC	bcfD	bcfE	bcfF	bcfG	?	csgA	csgB	csgC	csgD	csgE	csgF
33	98.9	?	4.7	?	?	EC20120697	123	?	?	2011	?	?	?	?	?	Salmonella	enterica	enterica	EC20120697	?	Enteritidis	?	?	?	?	24786953	?	NZ_CP007342.1	?	SAMN02384274	PRJNA224116	?	?	?	avrA	bcfA	bcfB	bcfC	bcfD	bcfE	bcfF	bcfG	?	csgA	csgB	csgC	csgD	csgE	csgF
36	98.8	?	4.7	?	?	EC20120765	123	?	?	2011	Canada	British Columbia	?	?	?	Salmonella	enterica	enterica	EC20120765	?	Enteritidis	?	?	?	?	24786953	?	NZ_CP007402.2	?	SAMN02384285	PRJNA224116	?	?	?	avrA	bcfA	bcfB	bcfC	bcfD	bcfE	bcfF	bcfG	?	csgA	csgB	csgC	csgD	csgE	csgF
34	98.9	?	4.7	?	?	EC20121753	123	?	?	2011	Canada	British Columbia	?	?	?	Salmonella	enterica	enterica	EC20121753	?	Enteritidis	?	?	?	?	24786953	?	NZ_CP007398.2	?	SAMN02384272	PRJNA224116	?	?	?	avrA	bcfA	bcfB	bcfC	bcfD	bcfE	bcfF	bcfG	?	csgA	csgB	csgC	csgD	csgE	csgF
55	98.2	?	4.7	?	?	SA20094521	123	?	?	2009	Canada	British Columbia	?	?	?	Salmonella	enterica	enterica	SA20094521	?	Enteritidis	?	?	?	?	24786953	?	NZ_CP007315.2	?	SAMN02384205	PRJNA224116	?	?	?	avrA	bcfA	bcfB	bcfC	bcfD	bcfE	bcfF	bcfG	?	csgA	csgB	csgC	csgD	csgE	csgF
50	98.3	?	4.7	?	?	EC20120597	124	?	?	2011	Canada	Ontario	?	?	?	Salmonella	enterica	enterica	EC20120597	?	Enteritidis	?	?	?	?	24786953	?	NZ_CP007338.2	?	SAMN02384327	PRJNA224116	?	?	?	avrA	bcfA	bcfB	bcfC	bcfD	bcfE	bcfF	bcfG	?	csgA	csgB	csgC	csgD	csgE	csgF
35	98.8	?	4.7	?	?	EC20120775	124	?	?	2012	Canada	Ontario	?	?	?	Salmonella	enterica	enterica	EC20120775	?	Enteritidis	?	?	?	?	24786953	?	NZ_CP007405.2	?	SAMN02384254	PRJNA224116	?	?	?	avrA	bcfA	bcfB	bcfC	bcfD	bcfE	bcfF	bcfG	?	csgA	csgB	csgC	csgD	csgE	csgF
39	98.7	?	4.7	?	?	EC20120970	124	?	?	2012	Canada	Ontario	?	?	?	Salmonella	enterica	enterica	EC20120970	?	Enteritidis	?	?	?	?	24786953	?	NZ_CP007380.2	?	SAMN02384263	PRJNA224116	?	?	?	avrA	bcfA	bcfB	bcfC	bcfD	bcfE	bcfF	bcfG	?	csgA	csgB	csgC	csgD	csgE	csgF
51	98.3	?	4.7	?	?	SA20093430	124	?	?	2009	Canada	British Columbia	?	?	?	Salmonella	enterica	enterica	SA20093430	?	Enteritidis	?	?	?	?	24786953	?	NZ_CP007303.2	?	SAMN02384233	PRJNA224116	?	?	?	avrA	bcfA	bcfB	bcfC	bcfD	bcfE	bcfF	bcfG	?	csgA	csgB	csgC	csgD	csgE	csgF
63	97.9	?	4.7	?	?	SA20093784	124	?	?	2009	Canada	British Columbia	?	?	?	Salmonella	enterica	enterica	SA20093784	?	Enteritidis	?	?	?	?	24786953	?	NZ_CP007306.2	?	SAMN02384230	PRJNA224116	?	?	?	avrA	bcfA	bcfB	bcfC	bcfD	bcfE	bcfF	bcfG	?	csgA	csgB	csgC	csgD	csgE	csgF
37	98.8	?	4.7	?	?	SA20093977	124	?	?	2009	Canada	British Columbia	?	?	?	Salmonella	enterica	enterica	SA20093977	?	Enteritidis	?	?	?	?	24786953	?	NZ_CP007309.2	?	SAMN02384231	PRJNA224116	?	?	?	avrA	bcfA	bcfB	bcfC	bcfD	bcfE	bcfF	bcfG	?	csgA	csgB	csgC	csgD	csgE	csgF
50	98.3	?	4.7	?	?	EC20120722	125	?	?	2012	Canada	Ontario	?	?	?	Salmonella	enterica	enterica	EC20120722	?	Enteritidis	?	?	?	?	24786953	?	NZ_CP007343.2	?	SAMN02384271	PRJNA224116	?	?	?	avrA	bcfA	bcfB	bcfC	bcfD	bcfE	bcfF	bcfG	?	csgA	csgB	csgC	csgD	csgE	csgF
44	98.5	?	4.7	?	?	SA20121703	125	?	?	2012	Canada	Ontario	?	?	?	Salmonella	enterica	enterica	SA20121703	?	Enteritidis	?	?	?	?	24786953	?	NZ_CP007372.2	?	SAMN02384204	PRJNA224116	?	?	?	avrA	bcfA	bcfB	bcfC	bcfD	bcfE	bcfF	bcfG	?	csgA	csgB	csgC	csgD	csgE	csgF
65	97.8	?	4.7	?	?	EC20120590	126	?	?	2011	Canada	Nova Scotia	?	?	?	Salmonella	enterica	enterica	EC20120590	?	Enteritidis	?	?	?	?	24786953	?	NZ_CP007337.2	?	SAMN02384326	PRJNA224116	?	?	?	avrA	bcfA	bcfB	bcfC	bcfD	bcfE	bcfF	bcfG	?	csgA	csgB	csgC	csgD	csgE	csgF
69	97.7	?	4.7	?	?	EC20120774	126	?	?	2012	Canada	Ontario	?	?	?	Salmonella	enterica	enterica	EC20120774	?	Enteritidis	?	?	?	?	24786953	?	NZ_CP007404.2	?	SAMN02384333	PRJNA224116	?	?	?	avrA	bcfA	bcfB	bcfC	bcfD	bcfE	bcfF	bcfG	?	csgA	csgB	csgC	csgD	csgE	csgF
56	98.1	?	4.7	?	?	EC20120916	127	?	?	2012	Canada	Ontario	?	?	?	Salmonella	enterica	enterica	EC20120916	?	Enteritidis	?	?	?	?	24786953	?	NZ_CP007332.2	?	SAMN02384291	PRJNA224116	?	?	?	avrA	bcfA	bcfB	bcfC	bcfD	bcfE	bcfF	bcfG	?	csgA	csgB	csgC	csgD	csgE	csgF
68	97.7	?	4.7	?	?	EC20120917	127	?	?	2012	Canada	Ontario	?	?	?	Salmonella	enterica	enterica	EC20120917	?	Enteritidis	?	?	?	?	24786953	?	NZ_CP007407.2	?	SAMN02384334	PRJNA224116	?	?	?	avrA	bcfA	bcfB	bcfC	bcfD	bcfE	bcfF	bcfG	?	csgA	csgB	csgC	csgD	csgE	csgF
45	98.5	?	4.7	?	?	EC20120918	127	?	?	2012	Canada	Ontario	?	?	?	Salmonella	enterica	enterica	EC20120918	?	Enteritidis	?	?	?	?	24786953	?	NZ_CP007408.2	?	SAMN02384335	PRJNA224116	?	?	?	avrA	bcfA	bcfB	bcfC	bcfD	bcfE	bcfF	bcfG	?	csgA	csgB	csgC	csgD	csgE	csgF
32	98.9	?	4.7	?	?	EC20120925	127	?	?	2012	Canada	Ontario	?	?	?	Salmonella	enterica	enterica	EC20120925	?	Enteritidis	?	?	?	?	24786953	?	NZ_CP007375.2	?	SAMN02384336	PRJNA224116	?	?	?	avrA	bcfA	bcfB	bcfC	bcfD	bcfE	bcfF	bcfG	?	csgA	csgB	csgC	csgD	csgE	csgF
49	98.4	?	4.7	?	?	EC20120927	127	?	?	2012	Canada	Ontario	?	?	?	Salmonella	enterica	enterica	EC20120927	?	Enteritidis	?	?	?	?	24786953	?	NZ_CP007376.2	?	SAMN02384338	PRJNA224116	?	?	?	avrA	bcfA	bcfB	bcfC	bcfD	bcfE	bcfF	bcfG	?	csgA	csgB	csgC	csgD	csgE	csgF
50	98.3	?	4.7	?	?	EC20120963	128	?	?	2012	Canada	Ontario	?	?	?	Salmonella	enterica	enterica	EC20120963	?	Enteritidis	?	?	?	?	24786953	?	NZ_CP007377.2	?	SAMN02384252	PRJNA224116	?	?	?	avrA	bcfA	bcfB	bcfC	bcfD	bcfE	bcfF	bcfG	?	csgA	csgB	csgC	csgD	csgE	csgF
58	98.1	?	4.7	?	?	EC20120969	129	?	?	2012	Canada	Ontario	?	?	?	Salmonella	enterica	enterica	EC20120969	?	Enteritidis	?	?	?	?	24786953	?	NZ_CP007379.2	?	SAMN02384340	PRJNA224116	?	?	?	avrA	bcfA	bcfB	bcfC	bcfD	bcfE	bcfF	bcfG	?	csgA	csgB	csgC	csgD	csgE	csgF
64	97.9	?	4.7	?	?	EC20120994	130	?	?	2012	Canada	Ontario	?	?	?	Salmonella	enterica	enterica	EC20120994	?	Enteritidis	?	?	?	?	24786953	?	NZ_CP007365.1	?	SAMN02384290	PRJNA224116	?	?	?	avrA	bcfA	bcfB	bcfC	bcfD	bcfE	bcfF	bcfG	?	csgA	csgB	csgC	csgD	csgE	csgF
27	99.1	?	4.7	?	?	EC20121177	131	?	?	?	Canada	Ontario	?	?	?	Salmonella	enterica	enterica	EC20121177	?	Enteritidis	?	?	?	?	24786953	?	NZ_CP007333.1	?	SAMN02384315	PRJNA224116	?	?	?	avrA	bcfA	bcfB	bcfC	bcfD	bcfE	bcfF	bcfG	?	csgA	csgB	csgC	csgD	csgE	csgF
26	99.1	?	4.7	?	?	EC20121178	132	?	?	?	Canada	Quebec	?	?	?	Salmonella	enterica	enterica	EC20121178	?	Enteritidis	?	?	?	?	24786953	?	NZ_CP007271.1	?	SAMN02384316	PRJNA224116	?	?	?	avrA	bcfA	bcfB	bcfC	bcfD	bcfE	bcfF	bcfG	?	csgA	csgB	csgC	csgD	csgE	csgF
39	98.7	?	4.7	?	?	SA19960848	132	?	?	1996	Canada	Ontario	?	?	?	Salmonella	enterica	enterica	SA19960848	?	Enteritidis	?	?	?	?	24786953	?	NZ_CP007280.2	?	SAMN02384208	PRJNA224116	?	?	?	avrA	bcfA	bcfB	bcfC	bcfD	bcfE	bcfF	bcfG	?	csgA	csgB	csgC	csgD	csgE	csgF
37	98.8	?	4.7	?	?	SA19970510	132	?	?	1997	Canada	Quebec	?	?	?	Salmonella	enterica	enterica	SA19970510	?	Enteritidis	?	?	?	?	24786953	?	NZ_CP007282.2	?	SAMN02384194	PRJNA224116	?	?	?	avrA	bcfA	bcfB	bcfC	bcfD	bcfE	bcfF	bcfG	?	csgA	csgB	csgC	csgD	csgE	csgF
42	98.6	?	4.7	?	?	SA19970769	132	?	?	1997	Canada	Quebec	?	?	?	Salmonella	enterica	enterica	SA19970769	?	Enteritidis	?	?	?	?	24786953	?	NZ_CP007283.2	?	SAMN02384195	PRJNA224116	?	?	?	avrA	bcfA	bcfB	bcfC	bcfD	bcfE	bcfF	bcfG	?	csgA	csgB	csgC	csgD	csgE	csgF
65	97.8	?	4.7	?	?	EC20121689	133	?	?	2012	Canada	Ontario	?	?	?	Salmonella	enterica	enterica	EC20121689	?	Enteritidis	?	?	?	?	24786953	?	NZ_CP007371.2	?	SAMN02384337	PRJNA224116	?	?	?	avrA	bcfA	bcfB	bcfC	bcfD	bcfE	bcfF	bcfG	?	csgA	csgB	csgC	csgD	csgE	csgF
34	98.9	?	4.7	?	?	EC20122026	133	?	?	2012	Canada	Ontario	?	?	?	Salmonella	enterica	enterica	EC20122026	?	Enteritidis	?	?	?	?	24786953	?	NZ_CP007413.2	?	SAMN02384297	PRJNA224116	?	?	?	avrA	bcfA	bcfB	bcfC	bcfD	bcfE	bcfF	bcfG	?	csgA	csgB	csgC	csgD	csgE	csgF
39	98.7	?	4.7	?	?	EC20120497	134	?	?	2010	Canada	British Columbia	?	?	?	Salmonella	enterica	enterica	EC20120497	?	Enteritidis	?	?	?	?	24786953	?	NZ_CP007351.2	?	SAMN02384289	PRJNA224116	?	?	?	avrA	bcfA	bcfB	bcfC	bcfD	bcfE	bcfF	bcfG	?	csgA	csgB	csgC	csgD	csgE	csgF
45	98.5	?	4.7	?	?	EC20120687	134	?	?	2011	Canada	British Columbia	?	?	?	Salmonella	enterica	enterica	EC20120687	?	Enteritidis	?	?	?	?	24786953	?	NZ_CP007341.2	?	SAMN02384329	PRJNA224116	?	?	?	avrA	bcfA	bcfB	bcfC	bcfD	bcfE	bcfF	bcfG	?	csgA	csgB	csgC	csgD	csgE	csgF
41	98.6	?	4.7	?	?	EC20121744	134	?	?	2011	Canada	British Columbia	?	?	?	Salmonella	enterica	enterica	EC20121744	?	Enteritidis	?	?	?	?	24786953	?	NZ_CP007373.2	?	SAMN02384275	PRJNA224116	?	?	?	avrA	bcfA	bcfB	bcfC	bcfD	bcfE	bcfF	bcfG	?	csgA	csgB	csgC	csgD	csgE	csgF
144	95.2	?	4.7	?	?	EC20121747	135	?	?	2011	Canada	British Columbia	?	?	?	Salmonella	enterica	enterica	EC20121747	?	Enteritidis	?	?	?	?	24786953	?	NZ_CP007464.2	?	SAMN02384283	PRJNA224116	?	?	?	avrA	bcfA	bcfB	bcfC	bcfD	bcfE	bcfF	bcfG	?	csgA	csgB	csgC	csgD	csgE	csgF
39	98.7	?	4.7	?	?	EC20121748	136	?	?	2011	Canada	British Columbia	?	?	?	Salmonella	enterica	enterica	EC20121748	?	Enteritidis	?	?	?	?	24786953	?	NZ_CP007395.2	?	SAMN02384281	PRJNA224116	?	?	?	avrA	bcfA	bcfB	bcfC	bcfD	bcfE	bcfF	bcfG	?	csgA	csgB	csgC	csgD	csgE	csgF
47	98.4	?	4.7	?	?	EC20121750	137	?	?	2011	Canada	Ontario	?	?	?	Salmonella	enterica	enterica	EC20121750	?	Enteritidis	?	?	?	?	24786953	?	NZ_CP007396.2	?	SAMN02384262	PRJNA224116	?	?	?	avrA	bcfA	bcfB	bcfC	bcfD	bcfE	bcfF	bcfG	?	csgA	csgB	csgC	csgD	csgE	csgF
39	98.7	?	4.7	?	?	EC20121812	138	?	?	2011	Canada	British Columbia	?	?	?	Salmonella	enterica	enterica	EC20121812	?	Enteritidis	?	?	?	?	24786953	?	NZ_CP007381.2	?	SAMN02384292	PRJNA224116	?	?	?	avrA	bcfA	bcfB	bcfC	bcfD	bcfE	bcfF	bcfG	?	csgA	csgB	csgC	csgD	csgE	csgF
39	98.7	?	4.7	?	?	EC20121826	139	?	?	2011	Canada	British Columbia	?	?	?	Salmonella	enterica	enterica	EC20121826	?	Enteritidis	?	?	?	?	24786953	?	NZ_CP007383.2	?	SAMN02384248	PRJNA224116	?	?	?	avrA	bcfA	bcfB	bcfC	bcfD	bcfE	bcfF	bcfG	?	csgA	csgB	csgC	csgD	csgE	csgF
33	98.9	?	4.7	?	?	EC20121969	140	?	?	2012	Canada	Ontario	?	?	?	Salmonella	enterica	enterica	EC20121969	?	Enteritidis	?	?	?	?	24786953	?	NZ_CP007384.2	?	SAMN02384304	PRJNA224116	?	?	?	avrA	bcfA	bcfB	bcfC	bcfD	bcfE	bcfF	bcfG	?	csgA	csgB	csgC	csgD	csgE	csgF
46	98.5	?	4.7	?	?	EC20121004	141	?	?	2012	Canada	Ontario	?	?	?	Salmonella	enterica	enterica	EC20121004	?	Enteritidis	?	?	?	?	24786953	?	NZ_CP007366.1	?	SAMN02384251	PRJNA224116	?	?	?	avrA	bcfA	bcfB	bcfC	bcfD	bcfE	bcfF	bcfG	?	csgA	csgB	csgC	csgD	csgE	csgF
33	98.9	?	4.7	?	?	EC20121976	141	?	?	2012	Canada	Ontario	?	?	?	Salmonella	enterica	enterica	EC20121976	?	Enteritidis	?	?	?	?	24786953	?	NZ_CP007386.2	?	SAMN02384302	PRJNA224116	?	?	?	avrA	bcfA	bcfB	bcfC	bcfD	bcfE	bcfF	bcfG	?	csgA	csgB	csgC	csgD	csgE	csgF
38	98.7	?	4.7	?	?	EC20111514	142	?	?	2010	Canada	Alberta	?	?	?	Salmonella	enterica	enterica	EC20111514	?	Enteritidis	?	?	?	?	24786953	?	NZ_CP007324.2	?	SAMN02384260	PRJNA224116	?	?	?	avrA	bcfA	bcfB	bcfC	bcfD	bcfE	bcfF	bcfG	?	csgA	csgB	csgC	csgD	csgE	csgF
32	98.9	?	4.7	?	?	EC20111515	142	?	?	2010	Canada	Alberta	?	?	?	Salmonella	enterica	enterica	EC20111515	?	Enteritidis	?	?	?	?	24786953	?	NZ_CP007325.2	?	SAMN02384259	PRJNA224116	?	?	?	avrA	bcfA	bcfB	bcfC	bcfD	bcfE	bcfF	bcfG	?	csgA	csgB	csgC	csgD	csgE	csgF
36	98.8	?	4.7	?	?	EC20120229	142	?	?	2010	Canada	Saskatchewan	?	?	?	Salmonella	enterica	enterica	EC20120229	?	Enteritidis	?	?	?	?	24786953	?	NZ_CP007346.2	?	SAMN02384268	PRJNA224116	?	?	?	avrA	bcfA	bcfB	bcfC	bcfD	bcfE	bcfF	bcfG	?	csgA	csgB	csgC	csgD	csgE	csgF
36	98.8	?	4.7	?	?	EC20120498	142	?	?	2010	Canada	Saskatchewan	?	?	?	Salmonella	enterica	enterica	EC20120498	?	Enteritidis	?	?	?	?	24786953	?	NZ_CP007352.2	?	SAMN02384266	PRJNA224116	?	?	?	avrA	bcfA	bcfB	bcfC	bcfD	bcfE	bcfF	bcfG	?	csgA	csgB	csgC	csgD	csgE	csgF
40	98.7	?	4.7	?	?	EC20121989	142	?	?	2012	Canada	Ontario	?	?	?	Salmonella	enterica	enterica	EC20121989	?	Enteritidis	?	?	?	?	24786953	?	NZ_CP007388.2	?	SAMN02384300	PRJNA224116	?	?	?	avrA	bcfA	bcfB	bcfC	bcfD	bcfE	bcfF	bcfG	?	csgA	csgB	csgC	csgD	csgE	csgF
25	99.2	?	4.7	?	?	EC20122045	142	?	?	2012	Canada	Ontario	?	?	?	Salmonella	enterica	enterica	EC20122045	?	Enteritidis	?	?	?	?	24786953	?	NZ_CP007416.2	?	SAMN02384294	PRJNA224116	?	?	?	avrA	bcfA	bcfB	bcfC	bcfD	bcfE	bcfF	bcfG	?	csgA	csgB	csgC	csgD	csgE	csgF
42	98.6	?	4.7	?	?	OLF-SE8-1021710	142	?	?	?	?	?	?	?	?	Salmonella	enterica	enterica	OLF-SE8-1021710	?	Enteritidis	?	?	?	?	?	?	NZ_CP009090.1	?	SAMN02941164	PRJNA224116	?	?	?	avrA	bcfA	bcfB	bcfC	bcfD	bcfE	bcfF	bcfG	?	csgA	csgB	csgC	csgD	csgE	csgF
26	99.1	?	4.7	?	?	FORC_007	148	?	?	2014-4-10	South Korea	Gyeongbuk	?	?	?	Salmonella	enterica	enterica	FORC_007	?	Enteritidis	?	?	?	?	?	?	NZ_CP009768.1	?	SAMN03140319	PRJNA224116	?	?	?	avrA	bcfA	bcfB	bcfC	bcfD	bcfE	bcfF	bcfG	?	csgA	csgB	csgC	csgD	csgE	csgF
20	99.3	?	4.7	?	?	EC20090135	168	?	?	2008	Canada	Ontario	?	?	?	Salmonella	enterica	enterica	EC20090135	?	Enteritidis	?	?	?	?	24786953	?	NZ_CP007320.2	?	SAMN02384181	PRJNA224116	?	?	?	avrA	bcfA	bcfB	bcfC	bcfD	bcfE	bcfF	bcfG	?	csgA	csgB	csgC	csgD	csgE	csgF
39	98.7	?	4.7	?	?	SA20094389	168	?	?	2009	Canada	Ontario	?	?	?	Salmonella	enterica	enterica	SA20094389	?	Enteritidis	?	?	?	?	24786953	?	NZ_CP007314.2	?	SAMN02384236	PRJNA224116	?	?	?	avrA	bcfA	bcfB	bcfC	bcfD	bcfE	bcfF	bcfG	?	csgA	csgB	csgC	csgD	csgE	csgF
24	99.2	?	4.7	?	?	OLF-00D989 87-1	169	?	?	?	?	?	?	?	?	Salmonella	enterica	enterica	OLF-00D989 87-1	?	Enteritidis	?	?	?	?	?	?	NZ_CP011942.1	?	SAMN03328998	PRJNA224116	?	?	?	avrA	bcfA	bcfB	bcfC	bcfD	bcfE	bcfF	bcfG	?	csgA	csgB	csgC	csgD	csgE	csgF
24	99.2	?	4.7	?	?	OLF-SE2-98984-6	169	?	?	2000	Canada	?	?	?	?	Salmonella	enterica	enterica	OLF-SE2-98984-6	?	Enteritidis	?	?	?	?	?	?	NZ_CP009084.2	?	SAMN02937348	PRJNA224116	?	?	?	avrA	bcfA	bcfB	bcfC	bcfD	bcfE	bcfF	bcfG	?	csgA	csgB	csgC	csgD	csgE	csgF
24	99.2	?	4.7	?	?	OLF-SE3-98983-4	169	?	?	2000	Canada	?	?	?	?	Salmonella	enterica	enterica	OLF-SE3-98983-4	?	Enteritidis	?	?	?	?	?	?	NZ_CP009085.2	?	SAMN02937349	PRJNA224116	?	?	?	avrA	bcfA	bcfB	bcfC	bcfD	bcfE	bcfF	bcfG	?	csgA	csgB	csgC	csgD	csgE	csgF
61	98.0	?	4.7	?	?	OLF-SE9-10012	170	?	?	?	?	?	?	?	?	Salmonella	enterica	enterica	OLF-SE9-10012	?	Enteritidis	?	?	?	?	25156331	?	NZ_CP009091.1	?	SAMN02941165	PRJNA224116	?	?	?	avrA	bcfA	bcfB	bcfC	bcfD	bcfE	bcfF	bcfG	?	csgA	csgB	csgC	csgD	csgE	csgF
257	91.4	?	4.57	?	?	RKS2983	172	?	?	1985	USA:California	?	?	?	?	Salmonella	enterica	arizonae	RKS2983	?	62:z36:-	?	?	?	?	?	?	CP006693	?	?	PRJNA215272	?	?	?	?	bcfA	bcfB	bcfC	bcfD	bcfE	bcfF	bcfG	cdtB	?	csgB	csgC	csgD	csgE	csgF
47	98.4	?	4.7	?	?	SA19940857	190	?	?	1994	Canada	Ontario	?	?	?	Salmonella	enterica	enterica	SA19940857	?	Enteritidis	?	?	?	?	24786953	?	NZ_CP007465.1	?	SAMN02384222	PRJNA224116	?	?	?	avrA	bcfA	bcfB	bcfC	bcfD	bcfE	bcfF	bcfG	?	csgA	csgB	csgC	csgD	csgE	csgF
45	98.5	?	4.7	?	?	SA19942384	191	?	?	1994	Canada	Ontario	?	?	?	Salmonella	enterica	enterica	SA19942384	?	Enteritidis	?	?	?	?	24786953	?	NZ_CP007278.2	?	SAMN02384214	PRJNA224116	?	?	?	avrA	bcfA	bcfB	bcfC	bcfD	bcfE	bcfF	bcfG	?	csgA	csgB	csgC	csgD	csgE	csgF
57	98.1	?	4.7	?	?	SA19961622	192	?	?	1996	Canada	British Columbia	?	?	?	Salmonella	enterica	enterica	SA19961622	?	Enteritidis	?	?	?	?	24786953	?	NZ_CP007281.2	?	SAMN02384218	PRJNA224116	?	?	?	avrA	bcfA	bcfB	bcfC	bcfD	bcfE	bcfF	bcfG	?	csgA	csgB	csgC	csgD	csgE	csgF
64	97.9	?	4.7	?	?	SA19971331	192	?	?	1997	Canada	British Columbia	?	?	?	Salmonella	enterica	enterica	SA19971331	?	Enteritidis	?	?	?	?	24786953	?	NZ_CP007284.2	?	SAMN02384217	PRJNA224116	?	?	?	avrA	bcfA	bcfB	bcfC	bcfD	bcfE	bcfF	bcfG	?	csgA	csgB	csgC	csgD	csgE	csgF
68	97.7	?	4.7	?	?	SA19980677	193	?	?	1998	Canada	Quebec	?	?	?	Salmonella	enterica	enterica	SA19980677	?	Enteritidis	?	?	?	?	24786953	?	NZ_CP007285.2	?	SAMN02384193	PRJNA224116	?	?	?	avrA	bcfA	bcfB	bcfC	bcfD	bcfE	bcfF	bcfG	?	csgA	csgB	csgC	csgD	csgE	csgF
46	98.5	?	4.7	?	?	SA19981522	194	?	?	1998	Canada	Quebec	?	?	?	Salmonella	enterica	enterica	SA19981522	?	Enteritidis	?	?	?	?	24786953	?	NZ_CP007286.2	?	SAMN02384206	PRJNA224116	?	?	?	avrA	bcfA	bcfB	bcfC	bcfD	bcfE	bcfF	bcfG	?	csgA	csgB	csgC	csgD	csgE	csgF
23	99.2	?	4.7	?	?	SA19994216	195	?	?	1999	Canada	Alberta	?	?	?	Salmonella	enterica	enterica	SA19994216	?	Enteritidis	?	?	?	?	24786953	?	NZ_CP007292.1	?	SAMN02384220	PRJNA224116	?	?	?	avrA	bcfA	bcfB	bcfC	bcfD	bcfE	bcfF	bcfG	?	csgA	csgB	csgC	csgD	csgE	csgF
25	99.2	?	4.7	?	?	SA20082034	203	?	?	2008	Canada	Ontario	?	?	?	Salmonella	enterica	enterica	SA20082034	?	Enteritidis	?	?	?	?	24786953	?	NZ_CP007425.1	?	SAMN02384209	PRJNA224116	?	?	?	avrA	bcfA	bcfB	bcfC	bcfD	bcfE	bcfF	bcfG	?	csgA	csgB	csgC	csgD	csgE	csgF
49	98.4	?	4.7	?	?	SA20083636	203	?	?	2008	Canada	Ontario	?	?	?	Salmonella	enterica	enterica	SA20083636	?	Enteritidis	?	?	?	?	24786953	?	NZ_CP007294.2	?	SAMN02384211	PRJNA224116	?	?	?	avrA	bcfA	bcfB	bcfC	bcfD	bcfE	bcfF	bcfG	?	csgA	csgB	csgC	csgD	csgE	csgF
23	99.2	?	4.7	?	?	SA20085285	203	?	?	2008	Canada	Ontario	?	?	?	Salmonella	enterica	enterica	SA20085285	?	Enteritidis	?	?	?	?	24786953	?	NZ_CP007426.1	?	SAMN02384210	PRJNA224116	?	?	?	avrA	bcfA	bcfB	bcfC	bcfD	bcfE	bcfF	bcfG	?	csgA	csgB	csgC	csgD	csgE	csgF
24	99.2	?	4.7	?	?	SA20090419	205	?	?	2008	Canada	Ontario	?	?	?	Salmonella	enterica	enterica	SA20090419	?	Enteritidis	?	?	?	?	24786953	?	NZ_CP007296.1	?	SAMN02384238	PRJNA224116	?	?	?	avrA	bcfA	bcfB	bcfC	bcfD	bcfE	bcfF	bcfG	?	csgA	csgB	csgC	csgD	csgE	csgF
38	98.7	?	4.7	?	?	SA20094383	207	?	?	2009	Canada	Ontario	?	?	?	Salmonella	enterica	enterica	SA20094383	?	Enteritidis	?	?	?	?	24786953	?	NZ_CP007313.2	?	SAMN02384237	PRJNA224116	?	?	?	avrA	bcfA	bcfB	bcfC	bcfD	bcfE	bcfF	bcfG	?	csgA	csgB	csgC	csgD	csgE	csgF
68	97.7	100	4.7	?	?	SEE1	214	?	?	Jan 2010	USA	Pennsylvania	?	?	?	Salmonella	enterica	enterica	SEE1	?	Enteritidis	?	?	?	?	26358589	?	NZ_CP011790.1	?	SAMN03465493	PRJNA224116	?	?	?	avrA	bcfA	bcfB	bcfC	bcfD	bcfE	bcfF	bcfG	?	csgA	csgB	csgC	csgD	csgE	csgF
99	96.7	100	4.7	?	?	SEE2	215	?	?	2007	USA	Pennsylvania	?	?	?	Salmonella	enterica	enterica	SEE2	?	Enteritidis	?	?	?	?	26358589	?	NZ_CP011791.1	?	SAMN03468068	PRJNA224116	?	?	?	avrA	bcfA	bcfB	bcfC	bcfD	bcfE	bcfF	bcfG	?	csgA	csgB	csgC	csgD	csgE	csgF
25	99.2	?	4.64	?	?	ATCC13076	216	?	?	?	not provided	?	?	?	?	Salmonella	enterica	enterica	serovar Enteritidis str.	?	Enteritidis	?	?	?	?	?	?	.	?	?	?	?	?	?	avrA	bcfA	bcfB	bcfC	bcfD	bcfE	bcfF	bcfG	?	csgA	csgB	csgC	csgD	csgE	csgF
24	99.2	314	4.7	?	?	SEJ	216	?	?	?	?	?	?	?	?	Salmonella	enterica	enterica	SEJ	?	Enteritidis	?	?	?	?	25342692	?	NZ_CP008928.1	?	SAMN02904629	PRJNA224116	?	?	?	avrA	bcfA	bcfB	bcfC	bcfD	bcfE	bcfF	bcfG	?	csgA	csgB	csgC	csgD	csgE	csgF
21	99.3	?	4.7	?	?	EC20090193	219	?	?	2008	Canada	Ontario	?	?	?	Salmonella	enterica	enterica	EC20090193	?	Enteritidis	?	?	?	?	24786953	?	NZ_CP007321.2	?	SAMN02384180	PRJNA224116	?	?	?	avrA	bcfA	bcfB	bcfC	bcfD	bcfE	bcfF	bcfG	?	csgA	csgB	csgC	csgD	csgE	csgF
51	98.3	?	4.7	?	?	EC20090195	219	?	?	2008	Canada	Saskatchewan	?	?	?	Salmonella	enterica	enterica	EC20090195	?	Enteritidis	?	?	?	?	24786953	?	NZ_CP007430.2	?	SAMN02384308	PRJNA224116	?	?	?	avrA	bcfA	bcfB	bcfC	bcfD	bcfE	bcfF	bcfG	?	csgA	csgB	csgC	csgD	csgE	csgF
21	99.3	?	4.7	?	?	EC20090884	220	?	?	2009	Canada	Ontario	?	?	?	Salmonella	enterica	enterica	EC20090884	?	Enteritidis	?	?	?	?	24786953	?	NZ_CP007421.2	?	SAMN02384184	PRJNA224116	?	?	?	avrA	bcfA	bcfB	bcfC	bcfD	bcfE	bcfF	bcfG	?	csgA	csgB	csgC	csgD	csgE	csgF
32	98.9	?	4.7	?	?	SA20094301	220	?	?	2009	Canada	Newfoundland	?	?	?	Salmonella	enterica	enterica	SA20094301	?	Enteritidis	?	?	?	?	24786953	?	NZ_CP007469.1	?	SAMN02384226	PRJNA224116	?	?	?	avrA	bcfA	bcfB	bcfC	bcfD	bcfE	bcfF	bcfG	?	csgA	csgB	csgC	csgD	csgE	csgF
47	98.4	?	4.7	?	?	SA20094350	220	?	?	2009	Canada	Ontario	?	?	?	Salmonella	enterica	enterica	SA20094350	?	Enteritidis	?	?	?	?	24786953	?	NZ_CP007311.2	?	SAMN02384225	PRJNA224116	?	?	?	avrA	bcfA	bcfB	bcfC	bcfD	bcfE	bcfF	bcfG	?	csgA	csgB	csgC	csgD	csgE	csgF
34	98.9	?	4.7	?	?	SA20094803	220	?	?	2009	Canada	Ontario	?	?	?	Salmonella	enterica	enterica	SA20094803	?	Enteritidis	?	?	?	?	24786953	?	NZ_CP007317.2	?	SAMN02384224	PRJNA224116	?	?	?	avrA	bcfA	bcfB	bcfC	bcfD	bcfE	bcfF	bcfG	?	csgA	csgB	csgC	csgD	csgE	csgF
31	99.0	?	4.7	?	?	SA20095309	220	?	?	2009	Canada	Ontario	?	?	?	Salmonella	enterica	enterica	SA20095309	?	Enteritidis	?	?	?	?	24786953	?	NZ_CP007318.2	?	SAMN02384228	PRJNA224116	?	?	?	avrA	bcfA	bcfB	bcfC	bcfD	bcfE	bcfF	bcfG	?	csgA	csgB	csgC	csgD	csgE	csgF
80	97.3	?	4.7	?	?	EC20100088	221	?	?	2009	Canada	Ontario	?	?	?	Salmonella	enterica	enterica	EC20100088	?	Enteritidis	?	?	?	?	24786953	?	NZ_CP007355.2	?	SAMN02384319	PRJNA224116	?	?	?	avrA	bcfA	bcfB	bcfC	bcfD	bcfE	bcfF	bcfG	?	csgA	csgB	csgC	csgD	csgE	csgF
67	97.8	?	4.7	?	?	EC20100089	221	?	?	2009	Canada	Ontario	?	?	?	Salmonella	enterica	enterica	EC20100089	?	Enteritidis	?	?	?	?	24786953	?	NZ_CP007356.2	?	SAMN02384320	PRJNA224116	?	?	?	avrA	bcfA	bcfB	bcfC	bcfD	bcfE	bcfF	bcfG	?	csgA	csgB	csgC	csgD	csgE	csgF
62	97.9	?	4.7	?	?	EC20120051	222	?	?	2011	Canada	Ontario	?	?	?	Salmonella	enterica	enterica	EC20120051	?	Enteritidis	?	?	?	?	24786953	?	CP007433.2	?	SAMN02384322	PRJNA219482	?	?	?	avrA	bcfA	bcfB	bcfC	bcfD	bcfE	bcfF	bcfG	?	csgA	csgB	csgC	csgD	csgE	csgF
41	98.6	?	4.7	?	?	EC20120356	223	?	?	2011	Canada	Ontario	?	?	?	Salmonella	enterica	enterica	EC20120356	?	Enteritidis	?	?	?	?	24786953	?	NZ_CP007348.2	?	SAMN02384323	PRJNA224116	?	?	?	avrA	bcfA	bcfB	bcfC	bcfD	bcfE	bcfF	bcfG	?	csgA	csgB	csgC	csgD	csgE	csgF
57	98.1	?	4.7	?	?	EC20120580	223	?	?	2011	?	?	?	?	?	Salmonella	enterica	enterica	EC20120580	?	Enteritidis	?	?	?	?	24786953	?	NZ_CP007335.2	?	SAMN02384324	PRJNA224116	?	?	?	avrA	bcfA	bcfB	bcfC	bcfD	bcfE	bcfF	bcfG	?	csgA	csgB	csgC	csgD	csgE	csgF
52	98.3	?	4.7	?	?	EC20120581	223	?	?	2011	?	?	?	?	?	Salmonella	enterica	enterica	EC20120581	?	Enteritidis	?	?	?	?	24786953	?	NZ_CP007336.2	?	SAMN02384325	PRJNA224116	?	?	?	avrA	bcfA	bcfB	bcfC	bcfD	bcfE	bcfF	bcfG	?	csgA	csgB	csgC	csgD	csgE	csgF
41	98.6	?	4.7	?	?	EC20120528	224	?	?	2010	Canada	Nova Scotia	?	?	?	Salmonella	enterica	enterica	EC20120528	?	Enteritidis	?	?	?	?	24786953	?	NZ_CP007354.2	?	SAMN02384258	PRJNA224116	?	?	?	avrA	bcfA	bcfB	bcfC	bcfD	bcfE	bcfF	bcfG	?	csgA	csgB	csgC	csgD	csgE	csgF
42	98.6	?	4.7	?	?	EC20120544	225	?	?	2010	Canada	British Columbia	?	?	?	Salmonella	enterica	enterica	EC20120544	?	Enteritidis	?	?	?	?	24786953	?	NZ_CP007362.2	?	SAMN02384257	PRJNA224116	?	?	?	avrA	bcfA	bcfB	bcfC	bcfD	bcfE	bcfF	bcfG	?	csgA	csgB	csgC	csgD	csgE	csgF
47	98.4	?	4.7	?	?	EC20120548	226	?	?	2010	Canada	British Columbia	?	?	?	Salmonella	enterica	enterica	EC20120548	?	Enteritidis	?	?	?	?	24786953	?	NZ_CP007363.2	?	SAMN02384264	PRJNA224116	?	?	?	avrA	bcfA	bcfB	bcfC	bcfD	bcfE	bcfF	bcfG	?	csgA	csgB	csgC	csgD	csgE	csgF
46	98.5	?	4.7	?	?	EC20120685	227	?	?	2011	Canada	British Columbia	?	?	?	Salmonella	enterica	enterica	EC20120685	?	Enteritidis	?	?	?	?	24786953	?	NZ_CP007339.1	?	SAMN02384255	PRJNA224116	?	?	?	avrA	bcfA	bcfB	bcfC	bcfD	bcfE	bcfF	bcfG	?	csgA	csgB	csgC	csgD	csgE	csgF
284	90.5	?	4.7	?	?	EC20120929	229	?	?	2012	Canada	Ontario	?	?	?	Salmonella	enterica	enterica	EC20120929	?	Enteritidis	?	?	?	?	24786953	?	NZ_CP007463.2	?	SAMN02384339	PRJNA224116	?	?	?	avrA	bcfA	bcfB	bcfC	bcfD	bcfE	bcfF	bcfG	?	csgA	csgB	csgC	csgD	csgE	csgF
29	99.0	?	4.7	?	?	EC20121176	230	?	?	?	Canada	Quebec	?	?	?	Salmonella	enterica	enterica	EC20121176	?	Enteritidis	?	?	?	?	24786953	?	NZ_CP007270.1	?	SAMN02384314	PRJNA224116	?	?	?	avrA	bcfA	bcfB	bcfC	bcfD	bcfE	bcfF	bcfG	?	csgA	csgB	csgC	csgD	csgE	csgF
30	99.0	?	4.7	?	?	EC20121180	231	?	?	?	Canada	Quebec	?	?	?	Salmonella	enterica	enterica	EC20121180	?	Enteritidis	?	?	?	?	24786953	?	NZ_CP007273.1	?	SAMN02384318	PRJNA224116	?	?	?	avrA	bcfA	bcfB	bcfC	bcfD	bcfE	bcfF	bcfG	?	csgA	csgB	csgC	csgD	csgE	csgF
32	98.9	?	4.7	?	?	EC20121541	232	?	?	2012	Canada	Ontario	?	?	?	Salmonella	enterica	enterica	EC20121541	?	Enteritidis	?	?	?	?	24786953	?	NZ_CP007367.1	?	SAMN02384246	PRJNA224116	?	?	?	avrA	bcfA	bcfB	bcfC	bcfD	bcfE	bcfF	bcfG	?	csgA	csgB	csgC	csgD	csgE	csgF
44	98.5	?	4.7	?	?	EC20121542	233	?	?	2012	Canada	Ontario	?	?	?	Salmonella	enterica	enterica	EC20121542	?	Enteritidis	?	?	?	?	24786953	?	NZ_CP007368.2	?	SAMN02384278	PRJNA224116	?	?	?	avrA	bcfA	bcfB	bcfC	bcfD	bcfE	bcfF	bcfG	?	csgA	csgB	csgC	csgD	csgE	csgF
43	98.6	?	4.7	?	?	EC20121672	234	?	?	2012	Canada	Ontario	?	?	?	Salmonella	enterica	enterica	EC20121672	?	Enteritidis	?	?	?	?	24786953	?	NZ_CP007370.2	?	SAMN02384282	PRJNA224116	?	?	?	avrA	bcfA	bcfB	bcfC	bcfD	bcfE	bcfF	bcfG	?	csgA	csgB	csgC	csgD	csgE	csgF
36	98.8	?	4.7	?	?	EC20121765	235	?	?	2011	Canada	British Columbia	?	?	?	Salmonella	enterica	enterica	EC20121765	?	Enteritidis	?	?	?	?	24786953	?	NZ_CP007429.2	?	SAMN02384276	PRJNA224116	?	?	?	avrA	bcfA	bcfB	bcfC	bcfD	bcfE	bcfF	bcfG	?	csgA	csgB	csgC	csgD	csgE	csgF
38	98.7	?	4.7	?	?	EC20121825	236	?	?	2011	Canada	British Columbia	?	?	?	Salmonella	enterica	enterica	EC20121825	?	Enteritidis	?	?	?	?	24786953	?	NZ_CP007382.2	?	SAMN02384247	PRJNA224116	?	?	?	avrA	bcfA	bcfB	bcfC	bcfD	bcfE	bcfF	bcfG	?	csgA	csgB	csgC	csgD	csgE	csgF
50	98.3	?	4.7	?	?	EC20121990	236	?	?	2012	Canada	Ontario	?	?	?	Salmonella	enterica	enterica	EC20121990	?	Enteritidis	?	?	?	?	24786953	?	NZ_CP007411.2	?	SAMN02384299	PRJNA224116	?	?	?	avrA	bcfA	bcfB	bcfC	bcfD	bcfE	bcfF	bcfG	?	csgA	csgB	csgC	csgD	csgE	csgF
43	98.6	?	4.7	?	?	EC20121970	237	?	?	2012	Canada	Ontario	?	?	?	Salmonella	enterica	enterica	EC20121970	?	Enteritidis	?	?	?	?	24786953	?	NZ_CP007385.2	?	SAMN02384303	PRJNA224116	?	?	?	avrA	bcfA	bcfB	bcfC	bcfD	bcfE	bcfF	bcfG	?	csgA	csgB	csgC	csgD	csgE	csgF
50	98.3	?	4.7	?	?	EC20121986	238	?	?	2012	Canada	Ontario	?	?	?	Salmonella	enterica	enterica	EC20121986	?	Enteritidis	?	?	?	?	24786953	?	NZ_CP007387.2	?	SAMN02384301	PRJNA224116	?	?	?	avrA	bcfA	bcfB	bcfC	bcfD	bcfE	bcfF	bcfG	?	csgA	csgB	csgC	csgD	csgE	csgF
47	98.4	?	4.7	?	?	EC20122031	239	?	?	2012	Canada	Ontario	?	?	?	Salmonella	enterica	enterica	EC20122031	?	Enteritidis	?	?	?	?	24786953	?	NZ_CP007414.2	?	SAMN02384296	PRJNA224116	?	?	?	avrA	bcfA	bcfB	bcfC	bcfD	bcfE	bcfF	bcfG	?	csgA	csgB	csgC	csgD	csgE	csgF
28	99.1	?	4.7	?	?	EC20122033	240	?	?	2012	Canada	Ontario	?	?	?	Salmonella	enterica	enterica	EC20122033	?	Enteritidis	?	?	?	?	24786953	?	NZ_CP007415.2	?	SAMN02384295	PRJNA224116	?	?	?	avrA	bcfA	bcfB	bcfC	bcfD	bcfE	bcfF	bcfG	?	csgA	csgB	csgC	csgD	csgE	csgF
22	99.3	?	4.7	?	?	EC20110358	241	?	?	2009	Canada	Alberta	?	?	?	Salmonella	enterica	enterica	EC20110358	?	Enteritidis	?	?	?	?	24762938	?	NZ_CP007260.1	?	SAMN02384163	PRJNA224116	?	?	?	avrA	bcfA	bcfB	bcfC	bcfD	bcfE	bcfF	bcfG	?	csgA	csgB	csgC	csgD	csgE	csgF
42	98.6	?	4.7	?	?	EC20130348	241	?	?	2010	Canada	Ontario	?	?	?	Salmonella	enterica	enterica	EC20130348	?	Enteritidis	?	?	?	?	24786953	?	NZ_CP007424.2	?	SAMN02384312	PRJNA224116	?	?	?	avrA	bcfA	bcfB	bcfC	bcfD	bcfE	bcfF	bcfG	?	csgA	csgB	csgC	csgD	csgE	csgF
56	98.1	?	4.7	?	?	SA19930684	242	?	?	1993	Canada	Ontario	?	?	?	Salmonella	enterica	enterica	SA19930684	?	Enteritidis	?	?	?	?	24786953	?	NZ_CP007277.2	?	SAMN02384221	PRJNA224116	?	?	?	avrA	bcfA	bcfB	bcfC	bcfD	bcfE	bcfF	bcfG	?	csgA	csgB	csgC	csgD	csgE	csgF
64	97.9	?	4.7	?	?	SA19943269	243	?	?	1994	Canada	Ontario	?	?	?	Salmonella	enterica	enterica	SA19943269	?	Enteritidis	?	?	?	?	24786953	?	NZ_CP007279.2	?	SAMN02384215	PRJNA224116	?	?	?	avrA	bcfA	bcfB	bcfC	bcfD	bcfE	bcfF	bcfG	?	csgA	csgB	csgC	csgD	csgE	csgF
45	98.5	?	4.7	?	?	93-0639	244	?	?	1993	USA	?	?	?	?	Salmonella	enterica	enterica	93-0639	?	Enteritidis	?	?	?	?	?	?	NZ_CP018659.1	?	SAMN06050737	PRJNA224116	?	?	?	avrA	bcfA	bcfB	bcfC	bcfD	bcfE	bcfF	bcfG	?	csgA	csgB	csgC	csgD	csgE	csgF
60	98.0	?	4.7	?	?	SA19982831	244	?	?	1998	Canada	Quebec	?	?	?	Salmonella	enterica	enterica	SA19982831	?	Enteritidis	?	?	?	?	24786953	?	NZ_CP007289.2	?	SAMN02384223	PRJNA224116	?	?	?	avrA	bcfA	bcfB	bcfC	bcfD	bcfE	bcfF	bcfG	?	csgA	csgB	csgC	csgD	csgE	csgF
51	98.3	?	4.7	?	?	SA19992322	245	?	?	1998	Canada	Quebec	?	?	?	Salmonella	enterica	enterica	SA19992322	?	Enteritidis	?	?	?	?	24786953	?	NZ_CP007291.2	?	SAMN02384169	PRJNA224116	?	?	?	avrA	bcfA	bcfB	bcfC	bcfD	bcfE	bcfF	bcfG	?	csgA	csgB	csgC	csgD	csgE	csgF
52	98.3	?	4.7	?	?	SA20084384	246	?	?	2008	Canada	Ontario	?	?	?	Salmonella	enterica	enterica	SA20084384	?	Enteritidis	?	?	?	?	24786953	?	NZ_CP007295.2	?	SAMN02384198	PRJNA224116	?	?	?	avrA	bcfA	bcfB	bcfC	bcfD	bcfE	bcfF	bcfG	?	csgA	csgB	csgC	csgD	csgE	csgF
36	98.8	?	4.7	?	?	SA20090877	247	?	?	2009	Canada	Saskatchewan	?	?	?	Salmonella	enterica	enterica	SA20090877	?	Enteritidis	?	?	?	?	24786953	?	NZ_CP007300.2	?	SAMN02384242	PRJNA224116	?	?	?	avrA	bcfA	bcfB	bcfC	bcfD	bcfE	bcfF	bcfG	?	csgA	csgB	csgC	csgD	csgE	csgF
36	98.8	?	4.7	?	?	SA20092320	248	?	?	2009	?	?	?	?	?	Salmonella	enterica	enterica	SA20092320	?	Enteritidis	?	?	?	?	24786953	?	NZ_CP007334.2	?	SAMN02384229	PRJNA224116	?	?	?	avrA	bcfA	bcfB	bcfC	bcfD	bcfE	bcfF	bcfG	?	csgA	csgB	csgC	csgD	csgE	csgF
34	98.9	?	4.7	?	?	SA20094177	249	?	?	2009	Canada	Ontario	?	?	?	Salmonella	enterica	enterica	SA20094177	?	Enteritidis	?	?	?	?	24786953	?	NZ_CP007468.1	?	SAMN02384200	PRJNA224116	?	?	?	avrA	bcfA	bcfB	bcfC	bcfD	bcfE	bcfF	bcfG	?	csgA	csgB	csgC	csgD	csgE	csgF
40	98.7	?	4.7	?	?	SA20094642	250	?	?	2009	Canada	Quebec	?	?	?	Salmonella	enterica	enterica	SA20094642	?	Enteritidis	?	?	?	?	24786953	?	NZ_CP007316.2	?	SAMN02384239	PRJNA224116	?	?	?	avrA	bcfA	bcfB	bcfC	bcfD	bcfE	bcfF	bcfG	?	csgA	csgB	csgC	csgD	csgE	csgF
51	98.3	?	4.7	?	?	SA20100239	251	?	?	2010	Canada	Ontario	?	?	?	Salmonella	enterica	enterica	SA20100239	?	Enteritidis	?	?	?	?	24786953	?	NZ_CP007427.1	?	SAMN02384202	PRJNA224116	?	?	?	avrA	bcfA	bcfB	bcfC	bcfD	bcfE	bcfF	bcfG	?	csgA	csgB	csgC	csgD	csgE	csgF
34	98.9	?	4.7	?	?	SA20100349	252	?	?	2010	Canada	Manitoba	?	?	?	Salmonella	enterica	enterica	SA20100349	?	Enteritidis	?	?	?	?	24786953	?	NZ_CP007361.1	?	SAMN02384203	PRJNA224116	?	?	?	avrA	bcfA	bcfB	bcfC	bcfD	bcfE	bcfF	bcfG	?	csgA	csgB	csgC	csgD	csgE	csgF
47	98.4	?	4.7	?	?	SA20123395	253	?	?	2012	Canada	Alberta	?	?	?	Salmonella	enterica	enterica	SA20123395	?	Enteritidis	?	?	?	?	24786953	?	NZ_CP007417.2	?	SAMN02384216	PRJNA224116	?	?	?	avrA	bcfA	bcfB	bcfC	bcfD	bcfE	bcfF	bcfG	?	csgA	csgB	csgC	csgD	csgE	csgF
13	99.6	?	4.88	?	?	SL1344	278	?	?	?	not provided	?	?	?	?	Salmonella	enterica	enterica	SL1344	?	Typhimurium	?	?	?	?	22538806	?	FQ312003	?	?	PRJNA50407	?	?	?	avrA	bcfA	bcfB	bcfC	bcfD	bcfE	bcfF	bcfG	?	csgA	csgB	csgC	csgD	csgE	csgF
26	99.1	380	4.7	?	?	CFSAN033541	294	?	?	2013	USA:PA	?	?	?	?	Salmonella	enterica	enterica	CFSAN033541	?	Enteritidis	?	?	?	?	?	?	NZ_CP020823.1	?	SAMN03702837	PRJNA224116	?	?	?	avrA	bcfA	bcfB	bcfC	bcfD	bcfE	bcfF	bcfG	?	csgA	csgB	csgC	csgD	csgE	csgF
24	99.2	158	4.7	?	?	FORC_075	506	?	?	2017-5-31	South Korea	?	?	?	?	Salmonella	enterica	enterica	FORC_075	?	Enteritidis	?	?	?	?	?	?	NZ_CP023475.1	?	SAMN07580859	PRJNA224116	?	?	?	avrA	bcfA	bcfB	bcfC	bcfD	bcfE	bcfF	bcfG	?	csgA	csgB	csgC	csgD	csgE	csgF
23	99.2	132	4.7	?	?	2017K-0021	516	?	?	?	USA	?	?	?	?	Salmonella	enterica	enterica	2017K-0021	?	Enteritidis	?	?	?	?	?	?	NZ_CP030794.1	?	SAMN09534371	PRJNA224116	?	?	?	?	?	?	?	?	?	?	?	?	?	?	?	?	?	?
21	99.3	269	4.7	?	?	AUSMDU00010528	783	?	?	2017	Australia	?	?	?	?	Salmonella	enterica	enterica	AUSMDU00010528	?	Enteritidis	?	?	?	?	?	?	NZ_CP045955.1	?	SAMN13191644	PRJNA224116	?	?	?	avrA	bcfA	bcfB	bcfC	bcfD	bcfE	bcfF	bcfG	?	csgA	csgB	csgC	csgD	csgE	csgF
19	99.4	240	4.6	?	?	AUSMDU00010527	1121	?	?	2017	Australia	?	?	?	?	Salmonella	enterica	enterica	AUSMDU00010527	?	Enteritidis	?	?	?	?	?	?	NZ_CP045956.1	?	SAMN13191643	PRJNA224116	?	?	?	avrA	bcfA	bcfB	bcfC	bcfD	bcfE	bcfF	bcfG	?	csgA	csgB	csgC	csgD	csgE	csgF
23	99.2	162	4.7	?	?	CFSAN076214	2912	?	?	Aug 2001	Canada	?	?	?	?	Salmonella	enterica	enterica	CFSAN076214	?	Enteritidis	?	?	?	?	?	?	NZ_CP033340.1	?	SAMN10243028	PRJNA224116	?	?	?	avrA	bcfA	bcfB	bcfC	bcfD	bcfE	bcfF	bcfG	?	csgA	csgB	csgC	csgD	csgE	csgF
22	99.3	134	4.7	?	?	RM2968	2912	?	?	Oct 2001	USA:California	?	?	?	?	Salmonella	enterica	enterica	RM2968	?	Enteritidis	?	?	?	?	?	?	NZ_CP028151.1	?	SAMN08768763	PRJNA224116	?	?	?	avrA	bcfA	bcfB	bcfC	bcfD	bcfE	bcfF	bcfG	?	csgA	csgB	csgC	csgD	csgE	csgF
22	99.3	195	4.7	?	?	RM4283	2912	?	?	Apr 2001	Canada	Vancouver	?	?	?	Salmonella	enterica	enterica	RM4283	?	Enteritidis	?	?	?	?	?	?	NZ_CP028157.1	?	SAMN08768800	PRJNA224116	?	?	?	avrA	bcfA	bcfB	bcfC	bcfD	bcfE	bcfF	bcfG	?	csgA	csgB	csgC	csgD	csgE	csgF
154	94.9	200	4.7	?	?	NCM 61	4391	?	?	Oct 2015	China	Anhui	?	?	?	Salmonella	enterica	enterica	NCM 61	?	Enteritidis	?	?	?	?	?	?	CP032851.1	?	SAMN10103914	PRJNA492709	?	?	?	avrA	bcfA	bcfB	bcfC	bcfD	bcfE	bcfF	bcfG	?	csgA	csgB	csgC	csgD	csgE	csgF
22	99.3	?	4.68	?	?	SE211	7949	?	?	?	not provided	?	?	?	?	Salmonella	enterica	enterica	SE211	?	Enteritidis	?	?	?	?	?	?	.	?	?	?	?	?	?	avrA	bcfA	bcfB	bcfC	bcfD	bcfE	bcfF	bcfG	?	csgA	csgB	csgC	csgD	csgE	csgF
22	99.3	113	4.7	?	?	SE104	7949	?	?	2013-7-10	China:Shanghai	?	?	?	?	Salmonella	enterica	enterica	SE104	?	Enteritidis	?	?	?	?	?	?	NZ_CP050712.1	?	SAMN14450172	PRJNA224116	?	?	?	avrA	bcfA	bcfB	bcfC	bcfD	bcfE	bcfF	bcfG	?	csgA	csgB	csgC	csgD	csgE	csgF
21	99.3	12	4.7	?	?	SJTUF12367v2	7949	?	?	2013-8-1	China:Shanghai	?	?	?	?	Salmonella	enterica	enterica	SJTUF12367v2	?	Enteritidis	?	?	?	?	?	?	NZ_CP041176.1	?	SAMN11979403	PRJNA224116	?	?	?	avrA	bcfA	bcfB	bcfC	bcfD	bcfE	bcfF	bcfG	?	csgA	csgB	csgC	csgD	csgE	csgF
22	99.3	234	4.7	?	?	SJTUF10984	8010	?	?	2010-8-24	China	Shanghai	?	?	?	Salmonella	enterica	enterica	SJTUF10984	?	Enteritidis	?	?	?	?	?	?	NZ_CP015526.1	?	SAMN04924825	PRJNA224116	?	?	?	avrA	bcfA	bcfB	bcfC	bcfD	bcfE	bcfF	bcfG	?	csgA	csgB	csgC	csgD	csgE	csgF
27	99.1	?	4.69	?	?	EC20121179	8746	?	?	?	Canada	Quebec	?	?	?	Salmonella	enterica	enterica	EC20121179	?	Enteritidis	?	?	?	?	24786953	?	CP007272	?	?	PRJNA219482	?	?	?	n/a	n/a	n/a	n/a	n/a	n/a	n/a	n/a	n/a	n/a	n/a	n/a	n/a	n/a	n/a
40	98.7	?	4.69	?	?	EC20130346	8747	?	?	2010	Canada	Ontario	?	?	?	Salmonella	enterica	enterica	EC20130346	?	Enteritidis	?	?	?	?	24786953	?	CP007419	?	?	PRJNA219482	?	?	?	n/a	n/a	n/a	n/a	n/a	n/a	n/a	n/a	n/a	n/a	n/a	n/a	n/a	n/a	n/a
62	97.9	?	4.7	?	?	49-2444	?	?	?	1949	USA	?	?	?	?	Salmonella	enterica	enterica	49-2444	?	Enteritidis	?	?	?	?	?	?	NZ_CP018633.1	?	SAMN06050725	PRJNA224116	?	?	?	avrA	bcfA	bcfB	bcfC	bcfD	bcfE	bcfF	bcfG	?	csgA	csgB	csgC	csgD	csgE	csgF
20	99.3	?	4.7	?	?	56-3991	?	?	?	1956	USA	?	?	?	?	Salmonella	enterica	enterica	56-3991	?	Enteritidis	?	?	?	?	?	?	NZ_CP018635.1	?	SAMN06050726	PRJNA224116	?	?	?	avrA	bcfA	bcfB	bcfC	bcfD	bcfE	bcfF	bcfG	?	csgA	csgB	csgC	csgD	csgE	csgF
28	99.1	?	4.7	?	?	69-3861	?	?	?	1969	USA	?	?	?	?	Salmonella	enterica	enterica	69-3861	?	Enteritidis	?	?	?	?	?	?	NZ_CP018637.1	?	SAMN06050727	PRJNA224116	?	?	?	avrA	bcfA	bcfB	bcfC	bcfD	bcfE	bcfF	bcfG	?	csgA	csgB	csgC	csgD	csgE	csgF
27	99.1	?	4.7	?	?	70-1605	?	?	?	1970	USA	?	?	?	?	Salmonella	enterica	enterica	70-1605	?	Enteritidis	?	?	?	?	?	?	NZ_CP018640.1	?	SAMN06050728	PRJNA224116	?	?	?	avrA	bcfA	bcfB	bcfC	bcfD	bcfE	bcfF	bcfG	?	csgA	csgB	csgC	csgD	csgE	csgF
26	99.1	?	4.7	?	?	74-1357	?	?	?	1974	USA	?	?	?	?	Salmonella	enterica	enterica	74-1357	?	Enteritidis	?	?	?	?	?	?	NZ_CP018642.1	?	SAMN06050729	PRJNA224116	?	?	?	avrA	bcfA	bcfB	bcfC	bcfD	bcfE	bcfF	bcfG	?	csgA	csgB	csgC	csgD	csgE	csgF
95	96.8	?	4.7	?	?	77-2980	?	?	?	1977	USA	?	?	?	?	Salmonella	enterica	enterica	77-2980	?	Enteritidis	?	?	?	?	?	?	NZ_CP018644.1	?	SAMN06050730	PRJNA224116	?	?	?	avrA	bcfA	bcfB	bcfC	bcfD	bcfE	bcfF	bcfG	?	csgA	csgB	csgC	csgD	csgE	csgF
55	98.2	?	4.7	?	?	79-2359	?	?	?	1979	USA	?	?	?	?	Salmonella	enterica	enterica	79-2359	?	Enteritidis	?	?	?	?	?	?	NZ_CP018645.1	?	SAMN06050731	PRJNA224116	?	?	?	avrA	bcfA	bcfB	bcfC	bcfD	bcfE	bcfF	bcfG	?	csgA	csgB	csgC	csgD	csgE	csgF
30	99.0	?	4.7	?	?	81-1435	?	?	?	1981	USA	?	?	?	?	Salmonella	enterica	enterica	81-1435	?	Enteritidis	?	?	?	?	?	?	NZ_CP018647.1	?	SAMN06050732	PRJNA224116	?	?	?	avrA	bcfA	bcfB	bcfC	bcfD	bcfE	bcfF	bcfG	?	csgA	csgB	csgC	csgD	csgE	csgF
3002	?	?	4.7	?	?	81-1607	?	?	?	1981	USA	?	?	?	?	Salmonella	enterica	enterica	81-1607	?	Enteritidis	?	?	?	?	?	?	NZ_CP018648.1	?	SAMN06050733	PRJNA224116	?	?	?	avrA	bcfA	bcfB	bcfC	bcfD	bcfE	bcfF	bcfG	?	csgA	csgB	csgC	csgD	csgE	csgF
39	98.7	?	4.7	?	?	81-1705	?	?	?	1981	USA	?	?	?	?	Salmonella	enterica	enterica	81-1705	?	Enteritidis	?	?	?	?	?	?	NZ_CP018651.1	?	SAMN06050734	PRJNA224116	?	?	?	avrA	bcfA	bcfB	bcfC	bcfD	bcfE	bcfF	bcfG	?	csgA	csgB	csgC	csgD	csgE	csgF
58	98.1	?	4.7	?	?	81-1706	?	?	?	1981	USA	?	?	?	?	Salmonella	enterica	enterica	81-1706	?	Enteritidis	?	?	?	?	?	?	NZ_CP018655.1	?	SAMN06050735	PRJNA224116	?	?	?	avrA	bcfA	bcfB	bcfC	bcfD	bcfE	bcfF	bcfG	?	csgA	csgB	csgC	csgD	csgE	csgF
17	99.4	?	4.9	?	?	92-0392	?	?	?	1992	USA	?	?	?	?	Salmonella	enterica	enterica	92-0392	?	Enteritidis	?	?	?	?	?	?	NZ_CP018657.1	?	SAMN06050736	PRJNA224116	?	?	?	avrA	bcfA	bcfB	bcfC	bcfD	bcfE	bcfF	bcfG	?	csgA	csgB	csgC	csgD	csgE	csgF
37	98.8	?	4.7	?	?	95-0621	?	?	?	1995	USA	?	?	?	?	Salmonella	enterica	enterica	95-0621	?	Enteritidis	?	?	?	?	?	?	NZ_CP018661.1	?	SAMN06050738	PRJNA224116	?	?	?	avrA	bcfA	bcfB	bcfC	bcfD	bcfE	bcfF	bcfG	?	csgA	csgB	csgC	csgD	csgE	csgF
22	99.3	200	4.7	?	?	A1636	?	?	?	1998	Malawi	?	?	?	?	Salmonella	enterica	enterica	A1636	?	Enteritidis	?	?	?	?	?	?	NZ_CP063708.1	?	SAMN16552338	PRJNA224116	?	?	?	avrA	bcfA	bcfB	bcfC	bcfD	bcfE	bcfF	bcfG	?	csgA	csgB	csgC	csgD	csgE	csgF
29	99.0	106	4.7	?	?	ATCC BAA-708	?	?	?	?	?	?	?	?	?	Salmonella	enterica	enterica	ATCC BAA-708	?	Enteritidis	?	?	?	?	29593690	?	NZ_CP025554.1	?	SAMN08125532	PRJNA224116	?	?	?	avrA	bcfA	bcfB	bcfC	bcfD	bcfE	bcfF	bcfG	?	csgA	csgB	csgC	csgD	csgE	csgF
34	98.9	200	4.7	?	?	CP255	?	?	?	1991	Democratic Republic of the Congo	?	?	?	?	Salmonella	enterica	enterica	CP255	?	Enteritidis	?	?	?	?	?	?	NZ_CP063705.1	?	SAMN16552337	PRJNA224116	?	?	?	avrA	bcfA	bcfB	bcfC	bcfD	bcfE	bcfF	bcfG	?	csgA	csgB	csgC	csgD	csgE	csgF
36	98.8	200	4.7	?	?	D7795	?	?	?	2000	Malawi	?	?	?	?	Salmonella	enterica	enterica	D7795	?	Enteritidis	?	?	?	?	?	?	NZ_CP063702.1	?	SAMN16552336	PRJNA224116	?	?	?	avrA	bcfA	bcfB	bcfC	bcfD	bcfE	bcfF	bcfG	?	csgA	csgB	csgC	csgD	csgE	csgF
3002	?	?	4.7	?	?	EC20090332	?	?	?	2008	Canada	Ontario	?	?	?	Salmonella	enterica	enterica	EC20090332	?	Enteritidis	?	?	?	?	24786953	?	NZ_CP007322.2	?	SAMN02384182	PRJNA224116	?	?	?	avrA	bcfA	bcfB	bcfC	bcfD	bcfE	bcfF	bcfG	?	csgA	csgB	csgC	csgD	csgE	csgF
3002	?	?	4.7	?	?	EC20100130	?	?	?	2009	Canada	Ontario	?	?	?	Salmonella	enterica	enterica	EC20100130	?	Enteritidis	?	?	?	?	24786953	?	NZ_CP007358.2	?	SAMN02384185	PRJNA224116	?	?	?	avrA	bcfA	bcfB	bcfC	bcfD	bcfE	bcfF	bcfG	?	csgA	csgB	csgC	csgD	csgE	csgF
38	98.7	?	4.7	?	?	EC20100325	?	?	?	2010	Canada	Ontario	?	?	?	Salmonella	enterica	enterica	EC20100325	?	Enteritidis	?	?	?	?	24786953	?	NZ_CP007360.2	?	SAMN02384321	PRJNA224116	?	?	?	avrA	bcfA	bcfB	bcfC	bcfD	bcfE	bcfF	bcfG	?	csgA	csgB	csgC	csgD	csgE	csgF
363	87.9	?	4.7	?	?	EC20110353	?	?	?	2010	Canada	Alberta	?	?	?	Salmonella	enterica	enterica	EC20110353	?	Enteritidis	?	?	?	?	24762938	?	CP007251.1	?	SAMN02384170	PRJNA219482	?	?	?	avrA	bcfA	bcfB	bcfC	bcfD	bcfE	bcfF	bcfG	?	csgA	csgB	csgC	csgD	csgE	csgF
35	98.8	?	4.7	?	?	EC20121671	?	?	?	2012	Canada	Ontario	?	?	?	Salmonella	enterica	enterica	EC20121671	?	Enteritidis	?	?	?	?	24786953	?	NZ_CP007369.2	?	SAMN02384286	PRJNA224116	?	?	?	avrA	bcfA	bcfB	bcfC	bcfD	bcfE	bcfF	bcfG	?	csgA	csgB	csgC	csgD	csgE	csgF
37	98.8	?	4.7	?	?	EC20120776	?	?	?	2012	Canada	Ontario	?	?	?	Salmonella	enterica	enterica	EC20120776	?	Enteritidis	?	?	?	?	24786953	?	NZ_CP007406.2	?	SAMN02384253	PRJNA224116	?	?	?	avrA	bcfA	bcfB	bcfC	bcfD	bcfE	bcfF	bcfG	?	csgA	csgB	csgC	csgD	csgE	csgF
27	99.1	?	4.7	?	?	FORC_052	?	?	?	2014-3-2	South Korea	Seoul	?	?	?	Salmonella	enterica	enterica	FORC_052	?	Enteritidis	?	?	?	?	?	?	NZ_CP016754.1	?	SAMN05363482	PRJNA224116	?	?	?	avrA	bcfA	bcfB	bcfC	bcfD	bcfE	bcfF	bcfG	?	csgA	csgB	csgC	csgD	csgE	csgF
34	98.9	204	4.7	?	?	K12SE001	?	?	?	2011-4-21	South Korea	Chungcheongnam-do	?	?	?	Salmonella	enterica	enterica	K12SE001	?	Enteritidis	?	?	?	?	?	?	NZ_CP043563.1	?	SAMN12586650	PRJNA224116	?	?	?	avrA	bcfA	bcfB	bcfC	bcfD	bcfE	bcfF	bcfG	?	csgA	csgB	csgC	csgD	csgE	csgF
66	97.8	?	4.7	?	?	NCCP 16206	?	?	?	2011	South Korea	Gyeongnam	?	?	?	Salmonella	enterica	enterica	NCCP 16206	?	Enteritidis	?	?	?	?	?	?	NZ_CP041973.1	?	SAMN12340930	PRJNA224116	?	?	?	avrA	bcfA	bcfB	bcfC	bcfD	bcfE	bcfF	bcfG	?	csgA	csgB	csgC	csgD	csgE	csgF
22	99.3	102	4.7	?	?	PIR00532	?	?	?	?	?	?	?	?	?	Salmonella	enterica	enterica	PIR00532	?	Enteritidis	?	?	?	?	29593690	?	NZ_CP025559.1	?	SAMN08125525	PRJNA224116	?	?	?	avrA	bcfA	bcfB	bcfC	bcfD	bcfE	bcfF	bcfG	?	csgA	csgB	csgC	csgD	csgE	csgF
21	99.3	1400	4.7	?	?	PT1	?	?	?	2019-7-15	Denmark	Roskilde	?	?	?	Salmonella	enterica	enterica	PT1	?	Enteritidis	?	?	?	?	?	?	NZ_CP043433.1	?	SAMN12634962	PRJNA224116	?	?	?	avrA	bcfA	bcfB	bcfC	bcfD	bcfE	bcfF	bcfG	?	csgA	csgB	csgC	csgD	csgE	csgF
22	99.3	100	4.7	?	?	R17.4111	?	?	?	2017	Taiwan	?	?	?	?	Salmonella	enterica	enterica	R17.4111	?	Enteritidis	?	?	?	?	?	?	NZ_CP063289.1	?	SAMN16450742	PRJNA224116	?	?	?	avrA	bcfA	bcfB	bcfC	bcfD	bcfE	bcfF	bcfG	?	csgA	csgB	csgC	csgD	csgE	csgF
48	98.4	?	4.7	?	?	SA19981857	?	?	?	1998	Canada	Quebec	?	?	?	Salmonella	enterica	enterica	SA19981857	?	Enteritidis	?	?	?	?	24786953	?	NZ_CP007288.2	?	SAMN02384207	PRJNA224116	?	?	?	avrA	bcfA	bcfB	bcfC	bcfD	bcfE	bcfF	bcfG	?	csgA	csgB	csgC	csgD	csgE	csgF
74	97.5	?	4.7	?	?	SA20093421	?	?	?	?	?	?	?	?	?	Salmonella	enterica	?	?	?	?	?	?	?	?	?	?	?	?	?	?	?	?	?	avrA	bcfA	bcfB	bcfC	bcfD	bcfE	bcfF	bcfG	?	csgA	csgB	csgC	csgD	csgE	csgF
19	99.4	241	4.7	?	?	SAP18-0432	?	?	?	2018	USA:GA	?	?	?	?	Salmonella	enterica	enterica	SAP18-0432	?	Enteritidis	?	?	?	?	?	?	NZ_CP040644.1	?	SAMN09943619	PRJNA224116	?	?	?	avrA	bcfA	bcfB	bcfC	bcfD	bcfE	bcfF	bcfG	?	csgA	csgB	csgC	csgD	csgE	csgF
23	99.2	375	4.7	?	?	SAP18-H9654	?	?	?	2018	USA:GA	?	?	?	?	Salmonella	enterica	enterica	SAP18-H9654	?	Enteritidis	?	?	?	?	?	?	NZ_CP040646.1	?	SAMN09943628	PRJNA224116	?	?	?	avrA	bcfA	bcfB	bcfC	bcfD	bcfE	bcfF	bcfG	?	csgA	csgB	csgC	csgD	csgE	csgF
21	99.3	81	4.7	?	?	SE109	?	?	?	2013-9-29	China:Shanghai	?	?	?	?	Salmonella	enterica	enterica	SE109	?	Enteritidis	?	?	?	?	?	?	NZ_CP050709.1	?	SAMN14450173	PRJNA224116	?	?	?	avrA	bcfA	bcfB	bcfC	bcfD	bcfE	bcfF	bcfG	?	csgA	csgB	csgC	csgD	csgE	csgF
22	99.3	118	4.7	?	?	SE124	?	?	?	2013-8-5	China:Shanghai	?	?	?	?	Salmonella	enterica	enterica	SE124	?	Enteritidis	?	?	?	?	?	?	NZ_CP050706.1	?	SAMN14450174	PRJNA224116	?	?	?	avrA	bcfA	bcfB	bcfC	bcfD	bcfE	bcfF	bcfG	?	csgA	csgB	csgC	csgD	csgE	csgF
23	99.2	97	4.7	?	?	SE74	?	?	?	2012-9-15	China:Shanghai	?	?	?	?	Salmonella	enterica	enterica	SE74	?	Enteritidis	?	?	?	?	?	?	NZ_CP050723.1	?	SAMN14450169	PRJNA224116	?	?	?	avrA	bcfA	bcfB	bcfC	bcfD	bcfE	bcfF	bcfG	?	csgA	csgB	csgC	csgD	csgE	csgF
23	99.2	75	4.7	?	?	SE81	?	?	?	2012-6-25	China:Shanghai	?	?	?	?	Salmonella	enterica	enterica	SE81	?	Enteritidis	?	?	?	?	?	?	NZ_CP050721.1	?	SAMN14450170	PRJNA224116	?	?	?	avrA	bcfA	bcfB	bcfC	bcfD	bcfE	bcfF	bcfG	?	csgA	csgB	csgC	csgD	csgE	csgF
23	99.2	?	4.7	?	?	SE86	?	?	?	2001-10-12	Brazil	Rio Grande do Sul	?	?	?	Salmonella	enterica	enterica	SE86	?	Enteritidis	?	?	?	?	?	?	NZ_CP019681.1	?	SAMN06311389	PRJNA224116	?	?	?	avrA	bcfA	bcfB	bcfC	bcfD	bcfE	bcfF	bcfG	?	csgA	csgB	csgC	csgD	csgE	csgF
22	99.3	34	4.7	?	?	SE95	?	?	?	2013-6-19	China:Shanghai	?	?	?	?	Salmonella	enterica	enterica	SE95	?	Enteritidis	?	?	?	?	?	?	NZ_CP050716.1	?	SAMN14450171	PRJNA224116	?	?	?	avrA	bcfA	bcfB	bcfC	bcfD	bcfE	bcfF	bcfG	?	csgA	csgB	csgC	csgD	csgE	csgF
20	99.3	327	4.7	?	?	SJTUF10978	?	?	?	2010-6-22	China	Shanghai	?	?	?	Salmonella	enterica	enterica	SJTUF10978	?	Enteritidis	?	?	?	?	?	?	NZ_CP015524.1	?	SAMN04924824	PRJNA224116	?	?	?	avrA	bcfA	bcfB	bcfC	bcfD	bcfE	bcfF	bcfG	?	csgA	csgB	csgC	csgD	csgE	csgF
23	99.2	12	4.7	?	?	SJTUF12519v2	?	?	?	2013-8-6	China:Shanghai	?	?	?	?	Salmonella	enterica	enterica	SJTUF12519v2	?	Enteritidis	?	?	?	?	?	?	NZ_CP041173.1	?	SAMN11979404	PRJNA224116	?	?	?	avrA	bcfA	bcfB	bcfC	bcfD	bcfE	bcfF	bcfG	?	csgA	csgB	csgC	csgD	csgE	csgF
[truncated: 3,118 more columns]
