# Supplementary material for: Virulence Comparison of Salmonella enterica Subsp. enterica Isolates from Chicken and Whole Genome Analysis of the High Virulent Strain S. Enteritidis 211
Source: Microorganisms. 2021 Oct 28;9(11):2239. doi: 10.3390/microorganisms9112239 (PMC8619400; doi:10.3390/microorganisms9112239)
Supplement: Supplementary file 1 [file microorganisms-09-02239-s001.zip › Supplementary material S4-CRISPR-Cas system targets predicated by BLAST.xlsx]

## Sheet: Sheet3
crRNA	identities	target length	mis	gap	crRNA start	crRNA end	target start	target end	E velue	score	target type	target gene
spacer1_1	100	11	0	0	1	11	875	865	0.033	21.1	CDs	lsrA
spacer1_1	100	7	0	0	1	7	1110	1116	4.8	13.9	DNA	lsrA
spacer1_2	100	7	0	0	26	32	165	171	4.8	13.9	DNA	lsrA
spacer1_2	100	7	0	0	26	32	693	699	4.8	13.9	DNA	lsrA
spacer1_3	90.909	11	1	0	1	11	441	431	1.4	16.6	CDs	lsrA
spacer1_4	100	7	0	0	26	32	671	677	4.8	13.9	DNA	lsrA
spacer1_7	100	7	0	0	26	32	1180	1174	4.8	13.9	CDs	lsrA
spacer1_8	82.353	17	2	1	16	32	1333	1348	4.8	14.8	DNA	lsrA
spacer2_4	100	7	0	0	1	7	1063	1069	4.8	13.9	DNA	lsrA
spacer2_5	100	8	0	0	1	8	1437	1444	1.4	15.7	DNA	lsrA
spacer2_8	90.909	11	1	0	22	32	1333	1323	1.4	16.6	CDs	lsrA
spacer2_8	100	7	0	0	26	32	587	581	4.8	13.9	CDs	lsrA
spacer2_8	100	9	0	0	1	9	1000	992	0.4	17.5	CDs	lsrA
spacer1_2	100	7	0	0	26	32	718	712	8.1	13.9	CDs	LsrB
spacer2_3	100	8	0	0	25	32	510	503	2.3	15.7	CDs	LsrB
spacer2_6	100	7	0	0	1	7	87	93	8.1	13.9	DNA	LsrB
spacer1_2	91.667	12	1	0	1	12	781	770	0.4	18.4	CDs	lsrC
spacer1_2	90	10	1	0	1	10	712	703	4.8	14.8	CDs	lsrC
spacer1_3	100	9	0	0	1	9	259	267	0.4	17.5	DNA	lsrC
spacer1_4	100	7	0	0	1	7	212	218	4.8	13.9	DNA	lsrC
spacer1_6	100	7	0	0	1	7	673	667	5.1	13.9	CDs	lsrC
spacer1_7	100	7	0	0	26	32	704	698	4.8	13.9	CDs	lsrC
spacer1_8	88.235	17	1	1	1	16	263	279	0.11	19.3	DNA	lsrC
spacer2_4	90	10	1	0	23	32	133	142	4.8	14.8	DNA	lsrC
spacer1_1	100	7	0	0	1	7	959	953	4.8	13.9	CDs	lsrD
spacer1_2	100	8	0	0	25	32	272	279	1.4	15.7	DNA	lsrD
spacer1_6	100	7	0	0	27	33	577	583	5.1	13.9	DNA	lsrD
spacer1_6	100	7	0	0	27	33	736	742	5.1	13.9	DNA	lsrD
spacer1_10	100	7	0	0	26	32	857	851	4.8	13.9	CDs	lsrD
spacer2_5	100	7	0	0	26	32	214	220	4.8	13.9	DNA	lsrD
spacer2_8	100	7	0	0	26	32	382	376	4.8	13.9	CDs	lsrD
spacer2_8	100	7	0	0	26	32	786	780	4.8	13.9	CDs	lsrD
spacer2_8	100	8	0	0	25	32	337	330	1.4	15.7	CDs	lsrD
spacer1_2	90	10	1	0	1	10	368	377	8.1	14.8	DNA	LsrE
spacer1_4	100	7	0	0	1	7	34	40	8.1	13.9	DNA	LsrE
spacer1_10	100	7	0	0	1	7	545	539	8.1	13.9	CDs	LsrE
spacer2_3	100	7	0	0	1	7	83	89	8.1	13.9	DNA	LsrE
spacer2_3	100	7	0	0	1	7	637	643	8.1	13.9	DNA	LsrE
spacer1_1	100	7	0	0	1	7	124	130	8.1	13.9	DNA	LsrF
spacer1_7	82.353	17	3	0	1	17	67	83	0.66	18.4	DNA	LsrF
spacer2_2	100	7	0	0	1	7	770	764	8.1	13.9	CDs	LsrF
spacer2_2	90	10	1	0	1	10	533	542	8.1	14.8	DNA	LsrF
spacer2_2	100	7	0	0	1	7	763	769	8.1	13.9	DNA	LsrF
spacer2_7	100	7	0	0	26	32	645	651	8.1	13.9	DNA	LsrF
spacer1_7	100	7	0	0	26	32	278	284	8.1	13.9	DNA	LsrG
spacer2_8	91.667	12	0	1	22	32	164	153	8.1	14.8	CDs	LsrG
spacer1_1	90	10	1	0	1	10	1274	1265	8.1	14.8	CDs	lsrK
spacer1_2	100	7	0	0	1	7	98	104	8.1	13.9	DNA	lsrK
spacer1_7	100	7	0	0	26	32	126	132	8.1	13.9	DNA	lsrK
spacer2_1	100	7	0	0	26	32	1171	1177	8.1	13.9	DNA	lsrK
spacer2_2	100	7	0	0	26	32	606	612	8.1	13.9	DNA	lsrK
spacer2_2	100	8	0	0	25	32	1160	1153	2.3	15.7	CDs	lsrK
spacer2_2	90	10	1	0	1	10	992	1001	8.1	14.8	DNA	lsrK
spacer2_8	78.947	19	2	1	16	32	456	438	8.1	14.8	CDs	lsrK
spacer2_8	100	7	0	0	26	32	255	249	8.1	13.9	CDs	lsrK
spacer1_3	90	10	1	0	23	32	33	24	8.1	14.8	CDs	lsrR
spacer1_3	100	7	0	0	1	7	265	271	8.1	13.9	DNA	lsrR
spacer2_1	100	7	0	0	1	7	13	19	8.1	13.9	DNA	lsrR
spacer2_5	100	7	0	0	26	32	732	738	8.1	13.9	DNA	lsrR
spacer1_1	100	8	0	0	25	32	354	361	2.3	15.7	DNA	LuxS
spacer1_6	100	7	0	0	1	7	109	103	8.4	13.9	CDs	LuxS
spacer1_7	90.909	11	1	0	22	32	101	111	2.3	16.6	DNA	LuxS
spacer2_3	100	7	0	0	26	32	383	377	8.1	13.9	CDs	LuxS
spacer2_5	91.667	12	0	1	1	11	362	351	8.1	14.8	CDs	LuxS
spacer1_5	100	12	0	0	1	12	4320447	4320458	7.6	22.9	intergenic+CDs	aceK
spacer2_1	100	12	0	0	1	12	28833	28822	7.6	22.9	CDs	ccmE
spacer2_1	100	12	0	0	1	12	1574458	1574447	7.6	22.9	CDs	ccmE
spacer2_10	100	14	0	0	1	14	3852233	3852220	0.63	26.5	CDs	citP
spacer1_6	100	12	0	0	21	32	1780317	1780306	7.6	22.9	CDs	dacD
spacer2_1	89.474	19	0	1	1	17	1873096	1873114	7.6	23.8	DNA	dmt
spacer2_2	100	14	0	0	1	14	1959241	1959228	0.63	26.5	CDs	fabH
spacer1_5	100	13	0	0	20	32	2336105	2336093	2.2	24.7	DNA	fdnH
spacer2_1	100	12	0	0	1	12	4484451	4484440	7.6	22.9	CDs	fdoG
spacer2_2	100	12	0	0	21	32	3894228	3894217	7.6	22.9	DNA	fimC
spacer2_1	100	12	0	0	1	12	4310572	4310583	7.6	22.9	DNA	glcR
spacer2_1	100	12	0	0	21	32	3591756	3591767	7.6	22.9	CDs	hypothetical protein
spacer2_2	100	12	0	0	21	32	928522	928533	7.6	22.9	CDs	hypothetical protein
spacer2_2	100	13	0	0	20	32	4037967	4037979	2.2	24.7	DNA	idnT
spacer2_6	100	12	0	0	22	33	3537124	3537113	8.2	22.9	DNA	JEN1
spacer1_6	100	12	0	0	1	12	2328661	2328672	7.6	22.9	CDs	lipoprotein
spacer2_1	100	13	0	0	1	13	867406	867394	2.2	24.7	DNA	mutH
spacer2_8	100	13	0	0	1	13	1559719	1559731	2.2	24.7	DNA	ompC
spacer2_9	100	13	0	0	20	32	687087	687099	2.2	24.7	DNA	parE
spacer2_2	88.889	18	2	0	1	18	3456123	3456140	2.2	24.7	DNA	phnR
spacer1_7	100	12	0	0	21	32	3572063	3572052	7.6	22.9	DNA	proA
spacer2_8	100	14	0	0	1	14	2829675	2829662	0.63	26.5	DNA	putP
spacer1_2	81.481	27	1	1	1	23	4565899	4565873	0.63	26.5	DNA	recQ
spacer1_5	100	13	0	0	20	32	2870790	2870802	2.2	24.7	DNA	rlmI
spacer1_1	93.75	16	1	0	1	16	1949802	1949787	2.2	25.6	DNA	rne
spacer2_1	81.481	27	5	0	1	27	354689	354715	0.63	27.4	DNA	RO60
spacer2_2	100	13	0	0	20	32	3489751	3489763	2.2	24.7	DNA	sbcD
spacer1_3	90	20	1	1	1	20	165449	165431	2.2	24.7	CDs	selA
spacer2_8	93.75	16	1	0	1	16	3152360	3152345	2.2	25.6	DNA	sucD
spacer1_1	100	12	0	0	1	12	2883260	2883271	7.6	22.9	DNA	ycbZ
spacer2_2	100	12	0	0	21	32	324957	324968	7.6	22.9	DNA	yhhW
spacer1_6	100	12	0	0	21	32	2623800	2623811	7.6	22.9	CDs	yoaA
spacer1_2	100	12	0	0	21	32	3902129	3902118	7.6	22.9	CDs	yqeI
spacer1_1	90.909	22	1	1	1	22	471614	471594	0.18	28.3	intergenic	-
spacer1_2	100	13	0	0	1	13	4422057	4422045	2.2	24.7	intergenic	-
spacer1_4	93.333	15	1	0	1	15	3252524	3252538	7.6	23.8	intergenic	-
spacer2_2	100	13	0	0	20	32	2462781	2462793	2.2	24.7	intergenic	-
spacer2_7	94.737	19	1	0	1	19	1346117	1346099	0.051	31	intergenic	-
